# Supplementary material for: A comprehensive analysis of the tryptophan metabolism-related gene signature to predict the prognosis of esophageal squamous cell carcinoma based on multi-omics
Source: Front Mol Biosci. 2025 Aug 1;12:1613539. doi: 10.3389/fmolb.2025.1613539 (PMC12353700; doi:10.3389/fmolb.2025.1613539)
Supplement: Supplementary file 1 [file DataSheet1.xlsx]

## Sheet: Contents
Contents
Table S1 The list of tryptophan metabolism-related genes (TrGs) from MSigDB and PathCards.
Table S2 The differentially expressed genes (DEGs) between ESCC tumor samples and normal samples with the criterion of |log (FC)| > 2 and p < 0.01.

## Sheet: Table S1
Table S1 The list of tryptophan metabolism-related genes (TrGs) from MSigDB and PathCards.
Sources	MSigDB	PathCards
Genes	WARS2, INMT, TPH2, AFMID, ACMSD, AANAT CYP1A1, CYP1A2, CYP1B1, DDC, IDO2, ECHS1, EHHADH, ALDH2, ALDH1B1, ALDH9A1, ALDH3A2, HAAO, IL4I1, AOC1, GCDH, HADHA, HADH, AOX1, IDO1, ACAT1, ACAT2, MAOA, MAOB, ASMT, OGDH, ALDH7A1, AADAT, OGDHL, TDO2, TPH1, WARS1, CAT, KMO, KYNU	HAAO, TDO2, KMO, KYNU, IDO1, AFMID, ACMSD, IDO2, DHTKD1, NMNAT1, NADSYN1, QPRT, DDC, ACAT1, ALDH3A2, NMNAT3, NMNAT2, GOT2, ECHS1, ALDH2, GCDH, MAOA, KYAT3, AADAT, KYAT1, ACAT2, TPH2, AANAT, ASMT, TPH1, SULT1A2, SULT1A4, SULT1A3, ADH1B, AKR1A1, MAOB, INMT, CYP1A1, DLD, AOC1, AOX1, ALDH8A1, STAT1, CAT, HADH, IL4I1, CYP1A2, CYP2A6, CYP2C19, CYP4X1, POR, SULT1A1, UGT2B11, CYP2U1, CYP2S1, CYP1B1, ADH6
Combined genes	WARS2, INMT, TPH2, AFMID, ACMSD, AANAT, CYP1A1, CYP1A2, CYP1B1, DDC, IDO2, ECHS1, EHHADH, ALDH2, ALDH1B1, ALDH9A1, ALDH3A2, HAAO, IL4I1, AOC1, GCDH, HADHA, HADH, AOX1, IDO1, ACAT1, ACAT2, MAOA, MAOB, ASMT, OGDH, ALDH7A1, AADAT, OGDHL, TDO2, TPH1, WARS1, CAT, KMO, KYNU, ALDH8A1, DLD, GOT2, KYAT1, KYAT3, STAT1, DHTKD1, NMNAT1, NADSYN1, QPRT, NMNAT3, NMNAT2, SULT1A2, SULT1A4, SULT1A3, ADH1B, AKR1A1,…

## Sheet: Table S2
Table S2 The differentially expressed genes (DEGs) between ESCC tumor samples and normal samples with the criterion of |log (FC)| > 2 and p < 0.01.
	logFC	AveExpr	t	P.Value	adj.P.Val	B	rPvalue	name	GEO
93212	3.86654	13.6106	49.435	1.42E-162	2.48E-158	361.268	157.606	COL1A1	GSE53625
93213	-4.30579	11.4743	-47.0892	5.51E-156	4.79E-152	346.185	151.319	MYZAP	GSE53625
93214	5.34843	11.0971	45.9388	1.15E-152	6.65E-149	338.584	148.177	COL10A1	GSE53625
93215	-4.08557	12.6087	-43.2293	1.29E-144	5.62E-141	320.129	140.25	PPP1R3C	GSE53625
93216	2.49934	14.0879	42.9082	1.23E-143	4.27E-140	317.889	139.37	FSCN1	GSE53625
93217	-3.39359	14.4849	-42.7858	2.90E-143	8.41E-140	317.032	139.075	EMP1	GSE53625
93218	-2.86746	13.4968	-41.8091	2.95E-140	7.34E-137	310.135	136.134	MGLL	GSE53625
93219	3.43907	12.4812	41.7479	4.58E-140	9.95E-137	309.699	136.002	PLAU	GSE53625
93220	4.2232	13.5259	41.0198	8.62E-138	1.67E-134	304.481	133.778	POSTN	GSE53625
93221	-2.56414	12.2192	-39.9169	2.70E-134	4.71E-131	296.46	130.327	GPD1L	GSE53625
93222	5.64225	11.4251	39.7571	8.79E-134	1.39E-130	295.286	129.857	MMP1	GSE53625
93223	3.644	11.3115	39.7247	1.12E-133	1.62E-130	295.048	129.791	MFAP2	GSE53625
93224	-3.02702	12.1746	-39.6746	1.62E-133	2.16E-130	294.679	129.665	SASH1	GSE53625
93225	-4.34499	14.4375	-39.3153	2.32E-132	2.88E-129	292.025	128.54	MAL	GSE53625
93226	-3.31947	9.54471	-39.2581	3.55E-132	4.12E-129	291.601	128.386	HPGD	GSE53625
93227	-4.36686	6.59628	-39.1574	7.51E-132	8.17E-129	290.854	128.088	LGI1	GSE53625
93228	-4.02991	11.3174	-39.1205	9.89E-132	1.01E-128	290.579	127.995	SH3BGRL2	GSE53625
93229	5.14217	12.4002	39.073	1.41E-131	1.36E-128	290.227	127.866	SPP1	GSE53625
93230	2.1564	13.4535	38.8926	5.43E-131	4.97E-128	288.883	127.304	SERPINH1	GSE53625
93231	4.38987	11.7158	36.2175	4.13E-122	3.60E-119	268.497	118.444	CTHRC1	GSE53625
93232	3.91671	10.2287	36.0407	1.65E-121	1.37E-118	267.118	117.865	SIX1	GSE53625
93233	1.6494	12.9043	35.5353	8.76E-120	6.93E-117	263.157	116.16	CD276	GSE53625
93234	2.14139	15.4854	35.5094	1.07E-119	8.13E-117	262.952	116.09	HIST1H2BL	GSE53625
93235	3.3875	12.7699	35.4131	2.30E-119	1.67E-116	262.194	115.778	LAMC2	GSE53625
93236	4.17533	10.2163	34.9947	6.35E-118	4.42E-115	258.884	114.354	ADAMTS12	GSE53625
93237	-1.40535	13.3715	-34.9188	1.16E-117	7.78E-115	258.281	114.109	CCDC50	GSE53625
93238	-2.96775	10.3323	-34.8347	2.27E-117	1.47E-114	257.612	113.834	FAM107A	GSE53625
93239	-3.87618	11.5845	-34.7423	4.76E-117	2.96E-114	256.877	113.529	VSIG2	GSE53625
93240	1.35985	15.2036	34.7336	5.10E-117	3.06E-114	256.807	113.514	HSP90B1	GSE53625
93241	-3.33492	9.87964	-34.688	7.34E-117	4.26E-114	256.444	113.371	THSD4	GSE53625
93242	-2.33902	12.3929	-34.5492	2.23E-116	1.25E-113	255.335	112.902	UBL3	GSE53625
93243	1.51693	14.854	34.4957	3.42E-116	1.86E-113	254.908	112.73	HSP90AA1	GSE53625
93244	2.64582	13.0771	34.3753	9.01E-116	4.75E-113	253.943	112.323	COL5A1	GSE53625
93245	-2.06327	11.8455	-34.1065	7.85E-115	4.02E-112	251.784	111.396	FAM63A	GSE53625
93246	3.65737	11.84	33.9114	3.80E-114	1.89E-111	250.211	110.724	MMP11	GSE53625
93247	-2.84342	10.9197	-33.8373	6.92E-114	3.35E-111	249.613	110.476	SHROOM3	GSE53625
93248	-1.96091	12.4716	-33.8117	8.51E-114	4.00E-111	249.406	110.398	NUCB2	GSE53625
93249	-2.69197	13.6714	-33.7548	1.35E-113	6.18E-111	248.946	110.209	GPX3	GSE53625
93250	-1.90903	12.4302	-33.747	1.44E-113	6.42E-111	248.882	110.192	RMND5B	GSE53625
93251	-1.79228	15.5834	-33.4279	1.93E-112	8.39E-110	246.293	109.076	KRT78	GSE53625
93252	-4.2364	13.8018	-33.1431	1.98E-111	8.40E-109	243.971	108.076	CLCA4	GSE53625
93253	1.24669	15.1661	33.1014	2.79E-111	1.15E-108	243.63	107.938	TUBB	GSE53625
93254	2.93148	10.806	33.0509	4.21E-111	1.70E-108	243.218	107.768	C1QTNF6	GSE53625
93255	1.94545	11.9212	32.8968	1.49E-110	5.91E-108	241.955	107.229	MYBL2	GSE53625
93256	3.06474	12.3477	32.8692	1.87E-110	7.24E-108	241.729	107.14	COL5A2	GSE53625
93257	1.9168	12.339	32.7453	5.20E-110	1.97E-107	240.711	106.707	MCM2	GSE53625
93258	-3.02241	10.1086	-32.7174	6.54E-110	2.42E-107	240.481	106.616	SORBS2	GSE53625
93259	-1.29395	13.8381	-32.5998	1.73E-109	6.26E-107	239.513	106.203	CHP1	GSE53625
93260	-2.80421	12.8256	-32.2675	2.70E-108	9.60E-106	236.768	105.018	TRNP1	GSE53625
93261	-1.77978	12.3184	-32.1403	7.78E-108	2.71E-105	235.714	104.567	ACOX3	GSE53625
93262	-2.60212	11.526	-32.1236	8.94E-108	3.05E-105	235.576	104.516	ABLIM3	GSE53625
93263	2.21432	12.8109	32.05	1.65E-107	5.52E-105	234.965	104.258	TOP2A	GSE53625
93264	-2.46708	13.5382	-32.0362	1.85E-107	6.08E-105	234.85	104.216	BOK	GSE53625
93265	-3.53321	12.7418	-31.9917	2.68E-107	8.64E-105	234.48	104.064	FMO2	GSE53625
93266	-1.64718	12.6682	-31.8936	6.08E-107	1.92E-104	233.664	103.716	STK39	GSE53625
93267	2.16275	10.7311	31.884	6.58E-107	2.05E-104	233.584	103.689	GTSE1	GSE53625
93268	2.23159	15.2118	31.8741	7.16E-107	2.18E-104	233.501	103.661	RP11-192H23.4	GSE53625
93269	-4.14037	13.6826	-31.8158	1.16E-106	3.49E-104	233.015	103.457	SPINK7	GSE53625
93270	-3.9421	8.89909	-31.7461	2.08E-106	6.15E-104	232.434	103.211	ATP1A2	GSE53625
93271	1.92493	9.83166	31.7346	2.30E-106	6.66E-104	232.338	103.177	KIF4A	GSE53625
93272	-2.66548	12.5362	-31.7194	2.61E-106	7.43E-104	232.211	103.129	AIF1L	GSE53625
93273	-2.42616	10.4719	-31.691	3.31E-106	9.28E-104	231.973	103.032	AGFG2	GSE53625
93274	2.67724	11.1398	31.6798	3.63E-106	1.00E-103	231.88	102.999	LOXL2	GSE53625
93275	-2.02401	13.216	-31.6765	3.73E-106	1.02E-103	231.852	102.993	TRIP10	GSE53625
93276	-4.81569	10.514	-31.5125	1.48E-105	3.95E-103	230.48	102.403	C2orf40	GSE53625
93277	2.56793	10.4604	31.5096	1.51E-105	3.99E-103	230.456	102.399	KIF14	GSE53625
93278	1.1641	14.776	31.4724	2.07E-105	5.37E-103	230.144	102.27	TRMT112	GSE53625
93279	-3.69305	6.45982	-31.4264	3.04E-105	7.79E-103	229.759	102.109	IL2	GSE53625
93280	-1.85182	12.5533	-31.3406	6.27E-105	1.58E-102	229.038	101.801	NFIA	GSE53625
93281	2.0937	10.9916	31.298	8.97E-105	2.23E-102	228.68	101.652	TRIP13	GSE53625
93282	1.44607	15.2768	31.2848	1.00E-104	2.46E-102	228.57	101.61	HIST2H2AB	GSE53625
93283	-1.89943	13.707	-31.249	1.35E-104	3.27E-102	228.269	101.485	NDRG2	GSE53625
93284	-3.66213	15.5771	-31.2404	1.46E-104	3.47E-102	228.197	101.46	KRT4	GSE53625
93285	1.79402	11.2762	31.1648	2.76E-104	6.48E-102	227.56	101.188	P3H1	GSE53625
93286	-1.94249	9.78284	-31.1305	3.68E-104	8.54E-102	227.271	101.068	PAIP2B	GSE53625
93287	-2.70129	13.278	-31.1151	4.19E-104	9.60E-102	227.141	101.018	YOD1	GSE53625
93288	1.36595	13.2028	31.0285	8.72E-104	1.97E-101	226.411	100.706	ACTL6A	GSE53625
93289	1.66196	16.6558	30.9163	2.25E-103	5.03E-101	225.463	100.299	PQLC2	GSE53625
93290	1.52379	15.3084	30.9121	2.33E-103	5.14E-101	225.428	100.289	H2BFS	GSE53625
93291	-5.48015	7.49354	-30.7519	9.08E-103	1.98E-100	224.073	99.7044	GYS2	GSE53625
93292	-2.47668	13.5149	-30.6032	3.22E-102	6.91E-100	222.811	99.1607	ABLIM1	GSE53625
93293	-2.35238	11.5766	-30.566	4.41E-102	9.36E-100	222.496	99.0288	MPP7	GSE53625
93294	-3.20734	8.79813	-30.3813	2.13E-101	4.47E-99	220.924	98.3501	ASPA	GSE53625
93295	-1.64854	12.4545	-30.3778	2.20E-101	4.55E-99	220.894	98.3423	C18orf25	GSE53625
93296	-1.72198	13.0179	-30.2928	4.54E-101	9.24E-99	220.17	98.0342	ARHGEF10L	GSE53625
93297	2.61332	11.2075	30.292	4.57E-101	9.24E-99	220.163	98.0342	IGF2BP2	GSE53625
93298	-3.8149	6.26609	-30.2758	5.25E-101	1.05E-98	220.025	97.9789	ZNF536	GSE53625
93299	1.82784	12.3569	30.2669	5.66E-101	1.12E-98	219.949	97.951	PLK1	GSE53625
93300	-2.29689	9.08501	-30.2556	6.24E-101	1.22E-98	219.852	97.9138	GNA14	GSE53625
93301	3.44446	7.93877	30.1927	1.07E-100	2.07E-98	219.315	97.685	PLPP4	GSE53625
93302	1.87992	11.6133	30.1751	1.24E-100	2.38E-98	219.165	97.6243	KIF23	GSE53625
93303	2.77619	12.3359	30.1391	1.69E-100	3.20E-98	218.857	97.4952	INHBA	GSE53625
93304	3.65794	10.159	30.1351	1.75E-100	3.27E-98	218.823	97.4851	WDR66	GSE53625
93305	4.35297	11.3678	30.1243	1.92E-100	3.55E-98	218.731	97.4496	CST1	GSE53625
93306	2.44706	13.5877	30.1088	2.19E-100	4.01E-98	218.598	97.3964	TGFBI	GSE53625
93307	2.37866	9.14806	30.0621	3.27E-100	5.93E-98	218.199	97.2271	KIF26B	GSE53625
93308	1.17055	15.3309	29.9885	6.15E-100	1.10E-97	217.569	96.9576	TUBB2B	GSE53625
93309	1.041	13.5879	29.978	6.73E-100	1.19E-97	217.479	96.9228	CBX3	GSE53625
93310	2.28604	14.7432	29.9091	1.22E-99	2.14E-97	216.888	96.6701	COL1A2	GSE53625
93311	2.21216	12.1793	29.8928	1.40E-99	2.43E-97	216.748	96.6136	UBE2C	GSE53625
93312	-2.74704	12.0932	-29.8814	1.54E-99	2.66E-97	216.651	96.5754	FNDC4	GSE53625
93313	4.67363	11.0719	29.8688	1.72E-99	2.94E-97	216.542	96.5324	CST2	GSE53625
93314	1.22499	13.1369	29.7278	5.79E-99	9.78E-97	215.331	96.0098	DNMT1	GSE53625
93315	2.39778	12.0804	29.7191	6.24E-99	1.04E-96	215.256	95.9812	TPX2	GSE53625
93316	-3.2992	10.9258	-29.6188	1.48E-98	2.46E-96	214.393	95.6098	CTTNBP2	GSE53625
93317	-3.94545	7.70489	-29.6095	1.61E-98	2.63E-96	214.313	95.5792	ARSF	GSE53625
93318	-3.14579	11.0303	-29.5714	2.23E-98	3.63E-96	213.984	95.4402	ANGPTL1	GSE53625
93319	-1.9618	6.49663	-29.5684	2.29E-98	3.69E-96	213.959	95.433	DLG2	GSE53625
93320	2.25096	10.8763	29.5253	3.32E-98	5.30E-96	213.587	95.2754	ADAM12	GSE53625
93321	-2.47548	11.4021	-29.5111	3.76E-98	5.95E-96	213.464	95.2258	GALNT12	GSE53625
93322	-4.18223	13.1329	-29.4002	9.80E-98	1.54E-95	212.507	94.8134	SCEL	GSE53625
93323	-2.8213	11.8299	-29.3859	1.11E-97	1.72E-95	212.384	94.7635	FAM46B	GSE53625
93324	-3.23777	14.6667	-29.3408	1.64E-97	2.52E-95	211.994	94.5977	ECM1	GSE53625
93325	-4.16073	8.22377	-29.3397	1.66E-97	2.53E-95	211.985	94.5975	CRISP2	GSE53625
93326	4.30952	9.39947	29.2929	2.48E-97	3.76E-95	211.58	94.425	HOXD11	GSE53625
93327	-1.27988	13.0584	-29.2906	2.53E-97	3.80E-95	211.559	94.42	LRRFIP2	GSE53625
93328	-3.24736	10.7761	-29.2884	2.58E-97	3.84E-95	211.54	94.4154	LEXM	GSE53625
93329	-1.7084	12.099	-29.2701	3.03E-97	4.46E-95	211.382	94.3502	FAM214A	GSE53625
93330	-4.40139	12.1358	-29.2512	3.57E-97	5.21E-95	211.219	94.2828	FAM3D	GSE53625
93331	-3.24264	9.96507	-29.2204	4.66E-97	6.75E-95	210.952	94.1704	ANXA9	GSE53625
93332	-2.89892	10.3672	-29.2127	4.98E-97	7.17E-95	210.885	94.1448	IL34	GSE53625
93333	-3.66673	10.5241	-29.2059	5.28E-97	7.54E-95	210.826	94.1229	FCER1A	GSE53625
93334	-3.06286	11.1089	-29.1378	9.55E-97	1.35E-94	210.236	93.8694	IQCF1	GSE53625
93335	-2.66478	10.945	-29.0189	2.68E-96	3.77E-94	209.204	93.4241	FUT6	GSE53625
93336	1.50624	16.6044	28.9158	6.59E-96	9.17E-94	208.308	93.0376	MT-ND4L	GSE53625
93337	3.61519	8.9728	28.9014	7.47E-96	1.03E-93	208.183	92.9865	SIX4	GSE53625
93338	-1.07	13.1744	-28.8955	7.87E-96	1.08E-93	208.131	92.9675	RAB5A	GSE53625
93339	-1.87542	10.9055	-28.888	8.40E-96	1.14E-93	208.066	92.9426	SLC4A3	GSE53625
93340	-3.09401	10.2781	-28.8719	9.66E-96	1.30E-93	207.926	92.885	SIM2	GSE53625
93341	2.15246	11.0536	28.8695	9.87E-96	1.32E-93	207.905	92.8791	KIF2C	GSE53625
93342	-3.79255	8.22076	-28.7843	2.07E-95	2.76E-93	207.163	92.5598	RBFOX3	GSE53625
93343	-2.5718	11.0725	-28.778	2.19E-95	2.89E-93	207.108	92.5392	CAPN5	GSE53625
93344	-4.95216	10.6438	-28.755	2.68E-95	3.51E-93	206.908	92.4551	ENDOU	GSE53625
93345	-2.21011	9.03069	-28.7184	3.69E-95	4.79E-93	206.588	92.3195	PLEKHA6	GSE53625
93346	3.71349	11.2308	28.6798	5.17E-95	6.66E-93	206.252	92.1763	APOC1	GSE53625
93347	-2.6564	11.7972	-28.6536	6.50E-95	8.32E-93	206.023	92.0798	CGNL1	GSE53625
93348	1.48536	12.6348	28.64	7.32E-95	9.30E-93	205.904	92.0315	CMSS1	GSE53625
93349	-3.71217	8.43355	-28.6143	9.18E-95	1.16E-92	205.679	91.9367	LAMB4	GSE53625
93350	-2.61249	10.7351	-28.6065	9.82E-95	1.23E-92	205.612	91.9105	KAT2B	GSE53625
93351	2.97658	12.7901	28.5389	1.78E-94	2.21E-92	205.021	91.6563	COL3A1	GSE53625
93352	-1.87324	12.739	-28.509	2.31E-94	2.85E-92	204.759	91.5457	SORT1	GSE53625
93353	-3.40469	15.1624	-28.4585	3.59E-94	4.40E-92	204.317	91.3565	SPRR3	GSE53625
93354	-3.12418	12.0495	-28.4407	4.20E-94	5.11E-92	204.162	91.2919	PDK4	GSE53625
93355	1.43998	15.6241	28.4382	4.29E-94	5.19E-92	204.14	91.2852	HIST1H2BE	GSE53625
93356	-1.57206	14.5273	-28.4163	5.20E-94	6.24E-92	203.948	91.2047	ALDH9A1	GSE53625
93357	-2.23278	13.7824	-28.3824	7.00E-94	8.34E-92	203.651	91.0786	MXD1	GSE53625
93358	-1.18621	13.9273	-28.3409	1.01E-93	1.19E-91	203.287	90.9232	HIGD1A	GSE53625
93359	-2.12119	14.571	-28.3221	1.19E-93	1.40E-91	203.122	90.8545	CFD	GSE53625
93360	1.80391	12.3907	28.2016	3.43E-93	4.01E-91	202.065	90.3972	PLXNA1	GSE53625
93361	2.32562	13.4298	28.1563	5.12E-93	5.93E-91	201.666	90.2266	BGN	GSE53625
93362	-5.65829	10.1173	-28.1472	5.54E-93	6.38E-91	201.587	90.1949	CRISP3	GSE53625
93363	-4.69354	11.2738	-28.1112	7.61E-93	8.71E-91	201.27	90.06	CAPN14	GSE53625
93364	-2.23541	13.115	-28.1075	7.86E-93	8.94E-91	201.238	90.0488	EPS8L2	GSE53625
93365	2.25283	8.74726	28.1001	8.39E-93	9.48E-91	201.172	90.0231	SALL4	GSE53625
93366	1.83642	15.3471	28.0961	8.69E-93	9.76E-91	201.137	90.0107	FTL	GSE53625
93367	-2.4962	11.3893	-28.0787	1.01E-92	1.13E-90	200.984	89.9468	LPIN1	GSE53625
93368	-3.87583	9.80339	-28.0714	1.08E-92	1.20E-90	200.92	89.9217	APOBEC1	GSE53625
93369	-2.0752	12.5856	-27.9674	2.70E-92	2.98E-90	200.004	89.526	EPHX2	GSE53625
93370	-2.62029	12.8859	-27.9587	2.92E-92	3.20E-90	199.927	89.4952	DUSP5	GSE53625
93371	-1.69035	13.4604	-27.9564	2.98E-92	3.24E-90	199.907	89.4893	SERPINB6	GSE53625
93372	-2.67692	12.6419	-27.9279	3.83E-92	4.14E-90	199.656	89.3828	DEGS2	GSE53625
93373	1.73984	11.7443	27.8941	5.17E-92	5.55E-90	199.358	89.2557	KNSTRN	GSE53625
93374	-2.25085	10.3886	-27.8851	5.60E-92	5.97E-90	199.278	89.2237	CPEB3	GSE53625
93375	1.80553	10.4596	27.871	6.34E-92	6.72E-90	199.154	89.1724	STIL	GSE53625
93376	-2.8232	11.0436	-27.8611	6.92E-92	7.30E-90	199.067	89.137	KLKB1	GSE53625
93377	0.960519	14.5835	27.8226	9.72E-92	1.02E-89	198.727	88.9917	RPN2	GSE53625
93378	-2.61454	10.6942	-27.7678	1.58E-91	1.64E-89	198.243	88.7839	SLC16A6	GSE53625
93379	1.85936	8.93291	27.6866	3.24E-91	3.36E-89	197.525	88.4738	MTBP	GSE53625
93380	2.22927	11.8664	27.6781	3.50E-91	3.60E-89	197.45	88.4439	CEP55	GSE53625
93381	5.66474	7.58008	27.6617	4.04E-91	4.14E-89	197.305	88.3834	MMP3	GSE53625
93382	1.9851	9.99735	27.6313	5.29E-91	5.38E-89	197.036	88.2688	MTHFD1L	GSE53625
93383	1.97084	12.626	27.6246	5.62E-91	5.68E-89	196.976	88.2455	HOMER3	GSE53625
93384	2.84968	10.0433	27.5893	7.68E-91	7.72E-89	196.664	88.1121	ZNF469	GSE53625
93385	-2.83935	14.6721	-27.545	1.14E-90	1.14E-88	196.272	87.9439	IL1RN	GSE53625
93386	1.4199	15.4764	27.514	1.50E-90	1.49E-88	195.997	87.8268	HIST1H2BH	GSE53625
93387	0.911592	14.471	27.5107	1.54E-90	1.53E-88	195.967	87.8163	SSB	GSE53625
93388	-4.39959	8.45604	-27.5056	1.61E-90	1.59E-88	195.922	87.7993	RERGL	GSE53625
93389	-2.18495	8.65905	-27.4747	2.13E-90	2.08E-88	195.648	87.6824	LRRK2	GSE53625
93390	1.64228	11.4737	27.3924	4.42E-90	4.29E-88	194.918	87.3673	EXO1	GSE53625
93391	4.18159	10.3706	27.2919	1.08E-89	1.04E-87	194.025	86.981	MMP12	GSE53625
93392	2.01059	11.0422	27.2683	1.33E-89	1.28E-87	193.815	86.892	CDC25B	GSE53625
93393	1.59585	15.1836	27.2082	2.28E-89	2.18E-87	193.281	86.6621	HIST1H2BJ	GSE53625
93394	-3.54291	13.8851	-27.2068	2.31E-89	2.19E-87	193.268	86.6587	CYSRT1	GSE53625
93395	1.21842	16.2099	27.1994	2.46E-89	2.33E-87	193.202	86.6325	MT-ND4	GSE53625
93396	-4.22476	13.6923	-27.1543	3.68E-89	3.47E-87	192.801	86.4603	TGM3	GSE53625
93397	2.57416	12.1291	27.1245	4.81E-89	4.50E-87	192.535	86.3471	THY1	GSE53625
93398	-1.67516	12.3316	-27.0814	7.07E-89	6.57E-87	192.151	86.1821	PHACTR2	GSE53625
93399	3.74643	6.9832	27.0697	7.84E-89	7.26E-87	192.047	86.1392	ESM1	GSE53625
93400	1.26803	15.4676	27.0667	8.05E-89	7.41E-87	192.02	86.13	HIST1H2AJ	GSE53625
93401	2.66266	10.641	27.0403	1.02E-88	9.34E-87	191.785	86.0298	STC2	GSE53625
93402	-2.14481	11.583	-27.0073	1.37E-88	1.25E-86	191.49	85.904	SCARA5	GSE53625
93403	-3.638	12.4872	-26.9954	1.52E-88	1.38E-86	191.384	85.8601	PCP4	GSE53625
93404	-4.11675	13.2948	-26.9734	1.85E-88	1.67E-86	191.187	85.7767	PRSS27	GSE53625
93405	-2.27404	12.7848	-26.9655	1.99E-88	1.79E-86	191.117	85.7482	EPB41L3	GSE53625
93406	1.41624	11.7104	26.8447	5.87E-88	5.24E-86	190.038	85.2811	FANCI	GSE53625
93407	-2.23868	10.1272	-26.7858	9.95E-88	8.83E-86	189.511	85.054	PAQR8	GSE53625
93408	-1.30837	11.8237	-26.6864	2.43E-87	2.14E-85	188.621	84.6691	DMXL1	GSE53625
93409	2.31581	12.3416	26.6392	3.71E-87	3.26E-85	188.198	84.4872	PFN2	GSE53625
93410	1.86801	12.7657	26.6348	3.86E-87	3.37E-85	188.158	84.4722	RFC4	GSE53625
93411	-3.8892	9.59548	-26.5897	5.78E-87	5.03E-85	187.754	84.2983	EDN3	GSE53625
93412	2.0005	10.4529	26.5612	7.47E-87	6.47E-85	187.498	84.1891	ECT2	GSE53625
93413	1.41164	15.5803	26.4793	1.56E-86	1.34E-84	186.763	83.8717	TYMP	GSE53625
93414	1.61959	11.9187	26.4766	1.60E-86	1.37E-84	186.739	83.8631	AURKA	GSE53625
93415	-4.15439	12.892	-26.4695	1.70E-86	1.45E-84	186.675	83.8374	IL36A	GSE53625
93416	1.90999	12.8299	26.4537	1.96E-86	1.67E-84	186.533	83.778	MET	GSE53625
93417	-1.2259	11.0345	-26.4366	2.29E-86	1.94E-84	186.379	83.7131	RWDD1	GSE53625
93418	1.21002	12.7929	26.4148	2.79E-86	2.34E-84	186.183	83.6299	ATP6V1C1	GSE53625
93419	1.35772	11.576	26.3899	3.49E-86	2.92E-84	185.959	83.5347	CAD	GSE53625
93420	-4.54208	10.9085	-26.3781	3.88E-86	3.23E-84	185.853	83.4905	CYP4B1	GSE53625
93421	-3.31303	12.2773	-26.3742	4.02E-86	3.33E-84	185.818	83.4774	VSIG10L	GSE53625
93422	-3.0883	14.0161	-26.362	4.49E-86	3.70E-84	185.708	83.4317	HOPX	GSE53625
93423	-1.94198	9.86642	-26.3612	4.52E-86	3.71E-84	185.701	83.4306	FAM189A2	GSE53625
93424	1.47483	11.6634	26.3436	5.30E-86	4.33E-84	185.543	83.3637	LIMK1	GSE53625
93425	-3.5223	13.8926	-26.3321	5.88E-86	4.78E-84	185.439	83.3208	SPINK5	GSE53625
93426	2.01877	13.9816	26.3231	6.37E-86	5.15E-84	185.359	83.2878	SPARC	GSE53625
93427	-3.44461	9.71235	-26.3026	7.66E-86	6.17E-84	185.174	83.2094	OR4S1	GSE53625
93428	-3.79925	11.2885	-26.2964	8.11E-86	6.50E-84	185.118	83.1871	UPK1A	GSE53625
93429	2.23282	11.1023	26.2725	1.01E-85	8.03E-84	184.903	83.0955	SNX10	GSE53625
93430	1.30793	10.2843	26.2505	1.23E-85	9.75E-84	184.704	83.0111	PRIM2	GSE53625
93431	2.21692	12.2914	26.2349	1.41E-85	1.12E-83	184.564	82.952	KIF20A	GSE53625
93432	-1.94038	11.8954	-26.2168	1.66E-85	1.31E-83	184.401	82.883	GMDS	GSE53625
93433	-2.55506	12.9014	-26.1871	2.17E-85	1.70E-83	184.134	82.7687	CEACAM1	GSE53625
93434	-2.57217	11.8461	-26.1759	2.41E-85	1.88E-83	184.032	82.7266	EHD3	GSE53625
93435	1.49691	13.2801	26.1697	2.54E-85	1.98E-83	183.976	82.7041	MCM4	GSE53625
93436	-4.25984	13.1753	-26.1685	2.57E-85	1.99E-83	183.966	82.7013	TMPRSS11B	GSE53625
93437	-2.92264	11.5595	-26.1534	2.95E-85	2.27E-83	183.83	82.6442	EPS8L1	GSE53625
93438	-2.62188	12.3001	-26.0629	6.68E-85	5.12E-83	183.013	82.2908	LMO7	GSE53625
93439	-3.94763	9.697	-26.0606	6.82E-85	5.20E-83	182.992	82.2836	PGM5	GSE53625
93440	-2.48479	10.9605	-26.0356	8.55E-85	6.50E-83	182.767	82.1873	IKZF2	GSE53625
93441	-1.35307	11.774	-26.0313	8.89E-85	6.72E-83	182.728	82.1725	MAPK3	GSE53625
93442	1.0276	12.2478	26.0304	8.96E-85	6.75E-83	182.72	82.1706	STK3	GSE53625
93443	1.4486	15.1367	26.0204	9.81E-85	7.36E-83	182.629	82.1331	HIST1H2BD	GSE53625
93444	1.69652	15.3958	25.9898	1.29E-84	9.66E-83	182.353	82.0151	HIST1H2BO	GSE53625
93445	1.78784	10.474	25.982	1.39E-84	1.03E-82	182.283	81.9861	BMP1	GSE53625
93446	4.06144	7.1724	25.9335	2.15E-84	1.59E-82	181.844	81.7973	HOXC13	GSE53625
93447	0.923113	10.8942	25.9275	2.27E-84	1.68E-82	181.79	81.7755	ZFP64	GSE53625
93448	-3.03343	11.6533	-25.9163	2.52E-84	1.85E-82	181.688	81.7332	DPCR1	GSE53625
93449	-2.85575	9.38237	-25.9151	2.54E-84	1.86E-82	181.678	81.7304	CRTAC1	GSE53625
93450	-2.33962	9.70269	-25.8809	3.47E-84	2.53E-82	181.368	81.5974	NR3C2	GSE53625
93451	1.91719	11.7061	25.8627	4.09E-84	2.97E-82	181.204	81.5277	LPCAT1	GSE53625
93452	1.06218	16.2938	25.8559	4.35E-84	3.14E-82	181.142	81.5026	MT-ATP6	GSE53625
93453	-2.59884	14.7197	-25.8288	5.57E-84	4.00E-82	180.897	81.3977	SERPINB1	GSE53625
93454	-1.68027	12.2842	-25.7797	8.69E-84	6.22E-82	180.452	81.2063	FCHO2	GSE53625
93455	2.38344	12.2391	25.7122	1.60E-83	1.14E-81	179.841	80.9419	SULF1	GSE53625
93456	-2.3619	11.3974	-25.707	1.68E-83	1.19E-81	179.793	80.9231	TGFBR3	GSE53625
93457	2.6329	12.6803	25.6949	1.88E-83	1.33E-81	179.684	80.8773	IGFBP3	GSE53625
93458	-1.7298	10.0057	-25.662	2.53E-83	1.78E-81	179.385	80.7492	ARHGAP10	GSE53625
93459	1.91302	11.8301	25.6538	2.72E-83	1.91E-81	179.311	80.7186	CENPF	GSE53625
93460	1.25333	14.4382	25.6467	2.91E-83	2.03E-81	179.247	80.6923	HSPE1	GSE53625
93461	1.98903	11.2159	25.5837	5.15E-83	3.59E-81	178.675	80.4454	WDR54	GSE53625
93462	-2.35304	9.50889	-25.5822	5.23E-83	3.62E-81	178.661	80.441	CYP11A1	GSE53625
93463	-2.04555	13.1951	-25.5591	6.45E-83	4.45E-81	178.451	80.3515	DHRS1	GSE53625
93464	0.997685	13.6624	25.5461	7.25E-83	4.99E-81	178.334	80.3021	PSMD2	GSE53625
93465	3.07496	9.80333	25.5415	7.57E-83	5.18E-81	178.292	80.2854	TREM2	GSE53625
93466	-1.72138	13.5389	-25.5321	8.24E-83	5.62E-81	178.206	80.2501	RANBP9	GSE53625
93467	-1.90987	10.649	-25.5205	9.16E-83	6.22E-81	178.101	80.2059	SMIM5	GSE53625
93468	-2.7365	15.138	-25.5159	9.55E-83	6.47E-81	178.059	80.1893	RHCG	GSE53625
93469	1.09743	11.314	25.5121	9.89E-83	6.67E-81	178.024	80.1759	GALNS	GSE53625
93470	-3.19489	15.2533	-25.5065	1.04E-82	6.99E-81	177.974	80.1557	CRNN	GSE53625
93471	-3.5861	14.387	-25.5044	1.06E-82	7.10E-81	177.954	80.1488	SLURP1	GSE53625
93472	2.07261	9.9973	25.4941	1.16E-82	7.76E-81	177.861	80.1099	RAD51AP1	GSE53625
93473	2.19903	11.0765	25.4401	1.90E-82	1.26E-80	177.37	79.8979	CDKN3	GSE53625
93474	-2.75572	7.29218	-25.4383	1.94E-82	1.28E-80	177.354	79.8925	HTR3B	GSE53625
93475	-2.31678	15.6979	-25.395	2.87E-82	1.89E-80	176.96	79.723	CSTB	GSE53625
93476	-4.79499	7.42061	-25.39	3.01E-82	1.97E-80	176.914	79.7047	TFAP2B	GSE53625
93477	0.947595	14.7546	25.367	3.71E-82	2.43E-80	176.705	79.6153	NOP58	GSE53625
93478	2.02317	10.8217	25.3656	3.76E-82	2.45E-80	176.692	79.6112	DTL	GSE53625
93479	-3.13081	5.98835	-25.3643	3.80E-82	2.47E-80	176.68	79.6078	GCKR	GSE53625
93480	-1.5015	11.4054	-25.3594	3.97E-82	2.57E-80	176.636	79.59	TMEM80	GSE53625
93481	-1.44857	10.7079	-25.3305	5.17E-82	3.33E-80	176.373	79.4771	HSPB8	GSE53625
93482	2.94888	6.22234	25.3285	5.27E-82	3.38E-80	176.355	79.471	GJB7	GSE53625
93483	-0.996743	13.1014	-25.3069	6.41E-82	4.10E-80	176.158	79.3869	AK3	GSE53625
93484	-3.1536	10.9584	-25.2497	1.08E-81	6.89E-80	175.637	79.1619	GDPD3	GSE53625
93485	-3.37284	5.75083	-25.239	1.19E-81	7.57E-80	175.539	79.1209	PLCXD3	GSE53625
93486	1.391	12.0231	25.2288	1.31E-81	8.28E-80	175.446	79.0821	RUVBL1	GSE53625
93487	3.04418	8.11856	25.1932	1.81E-81	1.14E-79	175.122	78.9426	LHX2	GSE53625
93488	-3.14973	10.7872	-25.1871	1.91E-81	1.20E-79	175.067	78.92	SAMD5	GSE53625
93489	1.29395	9.96638	25.1447	2.82E-81	1.77E-79	174.679	78.7531	FZD2	GSE53625
93490	-3.66213	8.66802	-25.1296	3.24E-81	2.02E-79	174.542	78.6948	MYRIP	GSE53625
93491	1.9983	10.9804	25.0945	4.46E-81	2.77E-79	174.222	78.5571	NEK2	GSE53625
93492	-2.68927	14.1123	-25.0893	4.68E-81	2.90E-79	174.174	78.5378	NCCRP1	GSE53625
93493	-2.38872	7.18392	-25.0852	4.86E-81	3.00E-79	174.137	78.5232	KCNA5	GSE53625
93494	-2.16276	15.3699	-25.0425	7.18E-81	4.41E-79	173.747	78.3552	PPL	GSE53625
93495	1.33573	12.5303	25.0351	7.69E-81	4.71E-79	173.679	78.327	MRGBP	GSE53625
93496	1.04654	14.3833	25.0163	9.13E-81	5.57E-79	173.507	78.254	RANBP1	GSE53625
93497	-1.51486	11.6701	-25.0061	1.00E-80	6.10E-79	173.414	78.2149	YY1AP1	GSE53625
93498	-3.2093	7.56029	-25.0012	1.05E-80	6.36E-79	173.369	78.1969	SLC46A2	GSE53625
93499	1.61689	11.7121	24.973	1.36E-80	8.19E-79	173.112	78.0865	GINS2	GSE53625
93500	1.4867	15.2677	24.9564	1.58E-80	9.51E-79	172.96	78.0218	HIST1H2BI	GSE53625
93501	-2.27373	12.183	-24.9423	1.80E-80	1.08E-78	172.831	77.9672	RRAGD	GSE53625
93502	-0.968742	12.4665	-24.918	2.25E-80	1.34E-78	172.608	77.8719	CUEDC1	GSE53625
93503	2.12219	13.0966	24.905	2.53E-80	1.51E-78	172.49	77.8218	LAMB3	GSE53625
93504	1.54644	12.5594	24.8958	2.75E-80	1.63E-78	172.406	77.7868	LRRC8D	GSE53625
93505	-0.70822	11.9812	-24.8841	3.06E-80	1.81E-78	172.298	77.7416	RAF1	GSE53625
93506	1.57962	15.2995	24.8794	3.20E-80	1.89E-78	172.256	77.7245	HIST1H2BM	GSE53625
93507	-1.9124	10.1132	-24.8761	3.30E-80	1.94E-78	172.226	77.7128	KRT32	GSE53625
93508	1.14424	14.2355	24.8755	3.31E-80	1.94E-78	172.22	77.7118	HSPD1	GSE53625
93509	-4.53853	11.9823	-24.8595	3.84E-80	2.23E-78	172.074	77.6511	FAM3B	GSE53625
93510	0.959308	13.7501	24.8595	3.84E-80	2.23E-78	172.073	77.6511	BANF1	GSE53625
93511	-2.78606	12.5566	-24.853	4.08E-80	2.36E-78	172.013	77.6264	C1orf116	GSE53625
93512	2.22282	6.18186	24.8312	4.97E-80	2.88E-78	171.815	77.5413	SLC5A12	GSE53625
93513	1.63403	10.7863	24.8275	5.15E-80	2.97E-78	171.78	77.5277	CDCA8	GSE53625
93514	-2.55129	8.8204	-24.7919	7.14E-80	4.10E-78	171.454	77.3874	N4BP3	GSE53625
93515	-1.34711	11.9089	-24.7893	7.31E-80	4.17E-78	171.431	77.3795	ACOX2	GSE53625
93516	-2.50195	14.4721	-24.7892	7.31E-80	4.17E-78	171.43	77.3795	ZNF185	GSE53625
93517	2.07979	11.8451	24.7842	7.66E-80	4.35E-78	171.384	77.361	FADS1	GSE53625
93518	4.32115	7.46496	24.782	7.82E-80	4.43E-78	171.363	77.3536	ZIC5	GSE53625
93519	-2.42943	13.014	-24.7683	8.86E-80	5.01E-78	171.238	77.3006	ANKRD35	GSE53625
93520	-0.887026	15.1644	-24.725	1.32E-79	7.43E-78	170.841	77.1293	ACADVL	GSE53625
93521	1.12266	13.9528	24.6895	1.83E-79	1.03E-77	170.516	76.9892	PSMB2	GSE53625
93522	2.30273	7.18351	24.6557	2.49E-79	1.39E-77	170.206	76.8557	NOX4	GSE53625
93523	-2.46967	9.47572	-24.6529	2.56E-79	1.43E-77	170.181	76.846	COBL	GSE53625
93524	-2.70111	10.7861	-24.6522	2.57E-79	1.43E-77	170.174	76.8447	C19orf57	GSE53625
93525	-0.947337	13.6297	-24.6364	2.97E-79	1.65E-77	170.029	76.7829	HECTD1	GSE53625
93526	2.1524	9.22087	24.6211	3.42E-79	1.89E-77	169.889	76.7232	DNMT3B	GSE53625
93527	0.952445	14.5218	24.6134	3.68E-79	2.02E-77	169.818	76.6937	CERCAM	GSE53625
93528	3.02642	5.26085	24.6002	4.15E-79	2.28E-77	169.697	76.6426	C1QL4	GSE53625
93529	0.977971	12.9437	24.5868	4.69E-79	2.57E-77	169.574	76.5906	PYCR2	GSE53625
93530	1.35851	16.3721	24.558	6.12E-79	3.34E-77	169.309	76.4766	AL365202.1	GSE53625
93531	-1.82994	12.7158	-24.5512	6.51E-79	3.54E-77	169.247	76.451	PTK6	GSE53625
93532	1.22254	12.9278	24.5458	6.84E-79	3.71E-77	169.197	76.4306	GMPS	GSE53625
93533	1.11987	12.2317	24.5327	7.72E-79	4.17E-77	169.077	76.3797	TCF3	GSE53625
93534	-2.22207	13.2883	-24.5249	8.29E-79	4.47E-77	169.005	76.3499	TP53I3	GSE53625
93535	-1.45349	13.3449	-24.5114	9.39E-79	5.04E-77	168.882	76.2973	MKNK2	GSE53625
93536	2.30715	14.9537	24.4561	1.56E-78	8.36E-77	168.373	76.0776	LGALS1	GSE53625
93537	-3.44356	10.3284	-24.4139	2.30E-78	1.23E-76	167.986	75.9103	ST6GALNAC1	GSE53625
93538	-1.34471	11.6757	-24.4089	2.41E-78	1.28E-76	167.94	75.8916	IL11RA	GSE53625
93539	1.5558	12.585	24.402	2.57E-78	1.36E-76	167.876	75.8652	CDC20	GSE53625
93540	-1.30251	14.6196	-24.3835	3.05E-78	1.61E-76	167.706	75.7925	GSN	GSE53625
93541	2.21347	12.8147	24.3643	3.64E-78	1.92E-76	167.529	75.717	CTSC	GSE53625
93542	1.56247	12.3715	24.3379	4.64E-78	2.44E-76	167.286	75.6125	CKS2	GSE53625
93543	-1.92281	7.10514	-24.3367	4.69E-78	2.46E-76	167.275	75.609	ACSM1	GSE53625
93544	-0.878627	14.5674	-24.3013	6.50E-78	3.40E-76	166.95	75.4689	TMEM9B	GSE53625
93545	-1.92582	8.82104	-24.2898	7.23E-78	3.77E-76	166.843	75.4238	ZNF662	GSE53625
93546	1.30816	10.5596	24.2865	7.45E-78	3.87E-76	166.814	75.4122	CENPN	GSE53625
93547	-1.91783	12.9755	-24.2281	1.28E-77	6.62E-76	166.275	75.1792	ECHDC2	GSE53625
93548	-1.25395	14.4657	-24.2271	1.29E-77	6.66E-76	166.266	75.1765	RAB10	GSE53625
93549	-1.35956	12.532	-24.2255	1.31E-77	6.74E-76	166.252	75.1716	FBXO34	GSE53625
93550	3.13973	10.2371	24.2128	1.47E-77	7.55E-76	166.135	75.1219	PLA2G7	GSE53625
93551	-1.23102	10.7619	-24.2083	1.53E-77	7.85E-76	166.093	75.1051	KIAA1211L	GSE53625
93552	0.954207	12.3608	24.1896	1.82E-77	9.31E-76	165.92	75.0313	ANP32E	GSE53625
93553	-0.891823	13.8972	-24.1864	1.88E-77	9.55E-76	165.892	75.02	NAPA	GSE53625
93554	1.42237	15.6095	24.1836	1.93E-77	9.77E-76	165.866	75.01	HIST1H2BF	GSE53625
93555	1.57306	10.9798	24.1769	2.05E-77	1.04E-75	165.804	74.9842	CKS1B	GSE53625
93556	1.81801	9.92786	24.1644	2.30E-77	1.16E-75	165.688	74.9353	WDHD1	GSE53625
93557	-1.07867	13.7783	-24.163	2.33E-77	1.17E-75	165.675	74.9309	ABR	GSE53625
93558	1.333	11.7719	24.1338	3.05E-77	1.53E-75	165.406	74.8152	PARP12	GSE53625
93559	1.12738	12.8962	24.1197	3.48E-77	1.74E-75	165.276	74.7599	PPT1	GSE53625
93560	-1.00552	12.3523	-24.1033	4.04E-77	2.02E-75	165.125	74.6954	FBXW11	GSE53625
93561	2.30312	11.8466	24.0992	4.20E-77	2.09E-75	165.088	74.6803	TTYH3	GSE53625
93562	-0.87438	13.1164	-24.0854	4.77E-77	2.37E-75	164.96	74.6259	APPL1	GSE53625
93563	-1.40433	13.9518	-24.0275	8.15E-77	4.02E-75	164.426	74.3955	MGST2	GSE53625
93564	1.15542	13.7635	24.0274	8.16E-77	4.02E-75	164.424	74.3955	BRIX1	GSE53625
93565	-2.08777	11.1982	-24.0204	8.71E-77	4.28E-75	164.36	74.3686	USP6NL	GSE53625
93566	3.66976	5.79515	24.0112	9.48E-77	4.64E-75	164.275	74.333	DLX2	GSE53625
93567	-2.80103	11.8612	-24.0063	9.92E-77	4.85E-75	164.23	74.3145	TF	GSE53625
93568	1.34587	11.6537	24.0001	1.05E-76	5.12E-75	164.173	74.291	TACC3	GSE53625
93569	1.94196	11.966	23.9985	1.07E-76	5.18E-75	164.158	74.2858	DLGAP5	GSE53625
93570	1.08343	15.1046	23.9901	1.15E-76	5.58E-75	164.081	74.2533	HIST1H2AD	GSE53625
93571	1.16016	14.1131	23.9742	1.33E-76	6.45E-75	163.933	74.1904	PDIA4	GSE53625
93572	2.83525	6.16558	23.9486	1.69E-76	8.15E-75	163.697	74.0887	CHRNA1	GSE53625
93573	-2.22097	14.8429	-23.9434	1.77E-76	8.53E-75	163.649	74.0691	CD24	GSE53625
93574	-1.32306	11.827	-23.9358	1.90E-76	9.12E-75	163.579	74.0398	USP53	GSE53625
93575	-1.17454	11.6064	-23.9326	1.96E-76	9.37E-75	163.549	74.028	TPCN1	GSE53625
93576	-2.34717	11.9034	-23.9321	1.97E-76	9.40E-75	163.544	74.0271	CCNG2	GSE53625
93577	1.57772	10.6656	23.9292	2.02E-76	9.62E-75	163.518	74.0167	CENPE	GSE53625
93578	-1.24969	10.5643	-23.9139	2.33E-76	1.11E-74	163.377	73.9565	CUL3	GSE53625
93579	-1.98096	12.9186	-23.9022	2.60E-76	1.23E-74	163.268	73.9106	METTL7A	GSE53625
93580	2.48408	10.6186	23.861	3.81E-76	1.80E-74	162.887	73.7459	BCAT1	GSE53625
93581	1.40652	15.199	23.857	3.95E-76	1.86E-74	162.85	73.7311	HIST1H2BK	GSE53625
93582	-2.33575	10.1534	-23.832	4.98E-76	2.34E-74	162.619	73.6316	CA13	GSE53625
93583	2.20525	14.5684	23.8311	5.02E-76	2.35E-74	162.611	73.6294	IFI6	GSE53625
93584	-1.64969	11.4503	-23.8208	5.52E-76	2.58E-74	162.516	73.5891	STRADB	GSE53625
93585	1.34279	11.873	23.7752	8.43E-76	3.92E-74	162.094	73.4067	ZNF281	GSE53625
93586	-1.79235	10.1518	-23.7742	8.51E-76	3.95E-74	162.084	73.4037	GNG7	GSE53625
93587	3.11109	10.7217	23.7282	1.30E-75	6.03E-74	161.659	73.2199	SERPINE1	GSE53625
93588	-2.67272	11.641	-23.7249	1.34E-75	6.20E-74	161.628	73.2075	CYP2J2	GSE53625
93589	1.32622	11.857	23.7151	1.47E-75	6.77E-74	161.538	73.1695	MTHFD2	GSE53625
93590	-1.45189	12.0602	-23.667	2.30E-75	1.06E-73	161.092	72.9766	RAB11A	GSE53625
93591	-2.35775	10.9722	-23.6629	2.39E-75	1.09E-73	161.054	72.9612	PHYHD1	GSE53625
93592	-3.01839	9.87947	-23.6522	2.64E-75	1.20E-73	160.955	72.9193	RAET1E	GSE53625
93593	1.86876	12.5771	23.6278	3.31E-75	1.51E-73	160.729	72.8222	LAPTM4B	GSE53625
93594	-1.34674	13.7163	-23.616	3.69E-75	1.68E-73	160.62	72.7758	CASC3	GSE53625
93595	-2.27259	13.6244	-23.6106	3.88E-75	1.76E-73	160.57	72.7552	PTGDS	GSE53625
93596	2.17405	10.7871	23.5883	4.77E-75	2.16E-73	160.363	72.6662	HOXD10	GSE53625
93597	1.28925	12.062	23.5872	4.82E-75	2.17E-73	160.353	72.663	HMGB3	GSE53625
93598	1.24697	14.7024	23.5765	5.32E-75	2.39E-73	160.254	72.621	PSMB3	GSE53625
93599	-0.987281	12.5525	-23.5723	5.54E-75	2.48E-73	160.215	72.605	LMBRD1	GSE53625
93600	1.60921	8.32276	23.5718	5.56E-75	2.49E-73	160.211	72.6044	SEMA4F	GSE53625
93601	1.423	11.8248	23.568	5.76E-75	2.57E-73	160.175	72.5901	COLGALT1	GSE53625
93602	-1.50392	13.1623	-23.5672	5.80E-75	2.58E-73	160.167	72.5879	C4orf3	GSE53625
93603	1.24771	12.6825	23.5639	5.99E-75	2.66E-73	160.137	72.5757	EIF2AK2	GSE53625
93604	1.62991	11.4778	23.5423	7.31E-75	3.24E-73	159.937	72.4898	RUNX1	GSE53625
93605	1.15272	9.76496	23.5396	7.50E-75	3.31E-73	159.911	72.4798	TBC1D31	GSE53625
93606	-0.942408	12.8771	-23.528	8.36E-75	3.68E-73	159.804	72.4341	HSDL2	GSE53625
93607	1.96341	10.9117	23.5208	8.93E-75	3.92E-73	159.737	72.4063	AURKB	GSE53625
93608	-2.92491	14.0518	-23.5077	1.01E-74	4.42E-73	159.616	72.3545	FAM25E	GSE53625
93609	-1.82565	7.90051	-23.5056	1.03E-74	4.50E-73	159.597	72.3472	RGS7BP	GSE53625
93610	1.35048	13.1219	23.4959	1.13E-74	4.91E-73	159.506	72.3091	CALU	GSE53625
93611	-2.60819	11.3537	-23.4844	1.25E-74	5.45E-73	159.4	72.2638	LNX1	GSE53625
93612	1.99242	11.4662	23.4839	1.26E-74	5.46E-73	159.395	72.2627	SPAG5	GSE53625
93613	-1.26425	12.7839	-23.4566	1.62E-74	7.02E-73	159.141	72.1535	KLF3	GSE53625
93614	-2.73687	9.1563	-23.422	2.24E-74	9.66E-73	158.82	72.0148	RAB9B	GSE53625
93615	1.21179	10.0981	23.3785	3.35E-74	1.44E-72	158.417	71.8404	TAF1A	GSE53625
93616	-1.892	8.19302	-23.3588	4.03E-74	1.73E-72	158.234	71.7619	FGF14	GSE53625
93617	-2.57947	11.1803	-23.3407	4.77E-74	2.04E-72	158.065	71.6896	MAMDC2	GSE53625
93618	1.76301	11.3854	23.3366	4.95E-74	2.12E-72	158.028	71.6744	RAB15	GSE53625
93619	-2.2542	8.39589	-23.3348	5.04E-74	2.15E-72	158.01	71.6679	LDB3	GSE53625
93620	-2.18128	12.4462	-23.2966	7.19E-74	3.06E-72	157.655	71.5145	ACTG2	GSE53625
93621	-2.10449	9.01376	-23.2816	8.26E-74	3.51E-72	157.516	71.4551	SCNN1B	GSE53625
93622	1.99112	8.91518	23.2793	8.44E-74	3.57E-72	157.495	71.4469	HMGA2	GSE53625
93623	1.58548	13.6715	23.2651	9.64E-74	4.07E-72	157.363	71.3905	TK1	GSE53625
93624	-1.42112	10.992	-23.2626	9.86E-74	4.15E-72	157.34	71.3815	MSRA	GSE53625
93625	-1.61598	13.4651	-23.2572	1.04E-73	4.36E-72	157.29	71.3607	CAST	GSE53625
93626	-1.53593	9.26479	-23.2439	1.17E-73	4.92E-72	157.166	71.3078	KCNAB1	GSE53625
93627	-1.27887	12.7023	-23.2036	1.71E-73	7.15E-72	156.791	71.1458	TMEM254	GSE53625
93628	1.04095	13.1363	23.1834	2.06E-73	8.60E-72	156.603	71.0653	MSH6	GSE53625
93629	-2.51731	13.7698	-23.1722	2.29E-73	9.53E-72	156.499	71.021	IL18	GSE53625
93630	-1.10954	12.6819	-23.1706	2.32E-73	9.65E-72	156.484	71.0156	SH3D19	GSE53625
93631	-3.77265	11.7752	-23.1697	2.34E-73	9.71E-72	156.476	71.0128	C2orf54	GSE53625
93632	-1.56224	7.48636	-23.1652	2.44E-73	1.01E-71	156.434	70.9957	NRG2	GSE53625
93633	1.90614	12.1673	23.1542	2.71E-73	1.12E-71	156.331	70.9521	MARCKSL1	GSE53625
93634	-1.28912	12.9758	-23.1435	2.99E-73	1.23E-71	156.231	70.9097	WDR26	GSE53625
93635	-2.6143	10.1119	-23.1402	3.08E-73	1.27E-71	156.201	70.8976	DKK4	GSE53625
93636	-3.59697	11.5948	-23.1217	3.67E-73	1.50E-71	156.029	70.8236	UPK3B	GSE53625
93637	0.730344	13.1473	23.1196	3.74E-73	1.53E-71	156.009	70.8162	LLPH	GSE53625
93638	1.84729	10.1462	23.1135	3.96E-73	1.61E-71	155.953	70.7924	CENPA	GSE53625
93639	-1.74618	14.8339	-23.103	4.36E-73	1.77E-71	155.855	70.751	FAM129B	GSE53625
93640	1.75557	10.6202	23.1027	4.38E-73	1.78E-71	155.852	70.7506	USP41	GSE53625
93641	-4.26011	12.0396	-23.0786	5.48E-73	2.22E-71	155.628	70.6541	LYPD2	GSE53625
93642	-1.50345	13.2779	-23.0558	6.78E-73	2.74E-71	155.415	70.5627	VPS4B	GSE53625
93643	1.42201	10.5329	23.0546	6.85E-73	2.76E-71	155.404	70.559	POLA2	GSE53625
93644	-3.42735	6.82345	-23.0521	7.02E-73	2.82E-71	155.381	70.5498	HPCAL4	GSE53625
93645	1.38891	13.0764	23.0213	9.36E-73	3.75E-71	155.094	70.4259	CDK6	GSE53625
93646	-1.91782	13.0749	-23.0058	1.08E-72	4.32E-71	154.949	70.3641	FAM163B	GSE53625
93647	-1.13919	13.8944	-22.9974	1.17E-72	4.66E-71	154.872	70.3312	ASAH1	GSE53625
93648	-1.48828	12.2716	-22.9913	1.24E-72	4.93E-71	154.814	70.3074	TOM1L2	GSE53625
93649	1.41195	11.3001	22.9521	1.78E-72	7.09E-71	154.45	70.1496	ATAD2	GSE53625
93650	-2.06433	12.676	-22.9484	1.85E-72	7.32E-71	154.415	70.1354	C7	GSE53625
93651	2.42295	10.781	22.9233	2.34E-72	9.24E-71	154.181	70.0345	ADAMTS2	GSE53625
93652	-1.09994	12.4103	-22.913	2.57E-72	1.01E-70	154.085	69.9939	GOLPH3L	GSE53625
93653	1.14816	13.4667	22.9114	2.61E-72	1.03E-70	154.07	69.9885	HSPH1	GSE53625
93654	-1.51653	13.0072	-22.8774	3.58E-72	1.41E-70	153.753	69.8515	SNX9	GSE53625
93655	-2.89701	8.14788	-22.8734	3.72E-72	1.46E-70	153.716	69.8363	SLC4A4	GSE53625
93656	-2.63562	11.482	-22.8571	4.33E-72	1.70E-70	153.563	69.7708	CLEC3B	GSE53625
93657	-2.23846	7.78596	-22.8467	4.78E-72	1.86E-70	153.466	69.7297	CPNE6	GSE53625
93658	-1.06542	11.6529	-22.8224	5.99E-72	2.33E-70	153.24	69.6322	CLOCK	GSE53625
93659	1.04577	12.6783	22.7743	9.39E-72	3.65E-70	152.791	69.4379	POLR2H	GSE53625
93660	-1.87978	11.1946	-22.7716	9.63E-72	3.73E-70	152.766	69.4279	RAD9A	GSE53625
93661	-1.55766	12.1005	-22.752	1.16E-71	4.48E-70	152.582	69.3489	KANK1	GSE53625
93662	1.73556	10.9487	22.7456	1.23E-71	4.74E-70	152.523	69.324	UHRF1	GSE53625
93663	1.67029	11.7268	22.7363	1.34E-71	5.16E-70	152.436	69.2873	PLOD1	GSE53625
93664	-3.34787	7.0835	-22.7352	1.35E-71	5.20E-70	152.426	69.2837	IL12A	GSE53625
93665	1.50042	11.4403	22.7305	1.42E-71	5.42E-70	152.382	69.2657	FMNL2	GSE53625
93666	1.81004	12.3126	22.7302	1.42E-71	5.43E-70	152.379	69.2653	TFRC	GSE53625
93667	1.55139	13.0553	22.7242	1.50E-71	5.73E-70	152.323	69.242	AGRN	GSE53625
93668	-1.64794	9.15017	-22.7209	1.55E-71	5.90E-70	152.292	69.2295	SPATA18	GSE53625
93669	-2.36104	13.0975	-22.7001	1.88E-71	7.15E-70	152.097	69.1457	FHL1	GSE53625
93670	-2.72039	8.49476	-22.6972	1.93E-71	7.33E-70	152.07	69.1349	TMEM100	GSE53625
93671	-3.11282	10.0154	-22.6948	1.98E-71	7.48E-70	152.048	69.1262	MUC22	GSE53625
93672	2.60118	10.722	22.6896	2.08E-71	7.83E-70	152	69.1061	CDH11	GSE53625
93673	3.93113	8.14025	22.6793	2.28E-71	8.60E-70	151.904	69.0653	LRRC15	GSE53625
93674	0.793745	11.8584	22.6681	2.54E-71	9.54E-70	151.799	69.0206	ADPGK	GSE53625
93675	-1.96717	14.9304	-22.6372	3.39E-71	1.27E-69	151.51	68.8959	TEAD3	GSE53625
93676	1.48314	12.1332	22.6234	3.86E-71	1.44E-69	151.381	68.8408	FNDC3B	GSE53625
93677	-1.54211	12.4479	-22.6228	3.88E-71	1.45E-69	151.375	68.8391	RASSF5	GSE53625
93678	-3.70956	7.34228	-22.6146	4.19E-71	1.56E-69	151.299	68.8067	CASQ2	GSE53625
93679	-3.21699	10.7433	-22.5833	5.62E-71	2.09E-69	151.006	68.6802	TMPRSS2	GSE53625
93680	0.87312	13.6118	22.575	6.07E-71	2.25E-69	150.929	68.6477	CSE1L	GSE53625
93681	-2.02507	14.7388	-22.5488	7.75E-71	2.87E-69	150.684	68.5421	CDX1	GSE53625
93682	1.66153	10.2192	22.5437	8.13E-71	3.00E-69	150.636	68.5222	FOXM1	GSE53625
93683	-2.55611	12.2939	-22.5051	1.17E-70	4.30E-69	150.275	68.3661	EXPH5	GSE53625
93684	1.03305	13.4651	22.5014	1.21E-70	4.45E-69	150.241	68.352	HPRT1	GSE53625
93685	-1.59467	13.497	-22.4961	1.27E-70	4.67E-69	150.191	68.3311	PMM1	GSE53625
93686	-1.52294	13.4618	-22.4936	1.30E-70	4.77E-69	150.167	68.3218	MLLT4	GSE53625
93687	1.59648	10.9948	22.4848	1.41E-70	5.17E-69	150.085	68.2869	BID	GSE53625
93688	-1.37496	12.204	-22.4843	1.42E-70	5.18E-69	150.08	68.2859	RORA	GSE53625
93689	-1.95099	13.1389	-22.462	1.75E-70	6.37E-69	149.872	68.196	SMAGP	GSE53625
93690	1.42182	13.5689	22.4595	1.79E-70	6.51E-69	149.848	68.1866	STMN1	GSE53625
93691	1.30643	11.7298	22.456	1.85E-70	6.71E-69	149.816	68.1734	GNA12	GSE53625
93692	-2.23684	15.0184	-22.4478	2.00E-70	7.23E-69	149.739	68.1408	S100A14	GSE53625
93693	1.75356	13.5576	22.4466	2.02E-70	7.29E-69	149.728	68.137	STAT1	GSE53625
93694	-2.57187	8.37041	-22.4415	2.12E-70	7.64E-69	149.68	68.1171	ROR1	GSE53625
93695	2.09095	7.02282	22.4381	2.19E-70	7.87E-69	149.648	68.1042	C9orf84	GSE53625
93696	-1.82192	12.8979	-22.4354	2.25E-70	8.06E-69	149.623	68.0939	TMOD3	GSE53625
93697	1.38608	15.1869	22.426	2.45E-70	8.78E-69	149.535	68.0565	IFITM3	GSE53625
93698	0.89487	15.9121	22.4239	2.50E-70	8.94E-69	149.515	68.0488	MT-CO2	GSE53625
93699	1.16331	11.3826	22.4235	2.51E-70	8.95E-69	149.511	68.0481	XPR1	GSE53625
93700	-1.29115	12.0457	-22.3947	3.29E-70	1.17E-68	149.242	67.9319	USP54	GSE53625
93701	1.08779	12.2188	22.3915	3.39E-70	1.20E-68	149.212	67.9198	ATP2C1	GSE53625
93702	-1.30339	12.2238	-22.3647	4.36E-70	1.54E-68	148.961	67.8112	ASAP3	GSE53625
93703	-3.51212	10.1903	-22.3627	4.44E-70	1.57E-68	148.942	67.8041	CYP3A5	GSE53625
93704	2.4105	11.3907	22.3555	4.75E-70	1.68E-68	148.875	67.7758	FST	GSE53625
93705	-2.35533	11.8346	-22.3367	5.67E-70	2.00E-68	148.698	67.6998	CCL14	GSE53625
93706	-2.61654	9.82809	-22.3347	5.77E-70	2.03E-68	148.68	67.6926	SLC27A6	GSE53625
93707	1.6882	10.5999	22.3219	6.51E-70	2.28E-68	148.56	67.6415	NUAK1	GSE53625
93708	-2.42074	14.4591	-22.3163	6.86E-70	2.40E-68	148.508	67.6196	MALL	GSE53625
93709	-1.96549	11.1614	-22.3054	7.60E-70	2.66E-68	148.405	67.5758	CEACAM3	GSE53625
93710	-0.700905	13.6279	-22.2957	8.32E-70	2.90E-68	148.315	67.5372	ARL1	GSE53625
93711	2.02305	9.92379	22.2898	8.80E-70	3.06E-68	148.259	67.5139	HJURP	GSE53625
93712	-0.985533	10.9726	-22.2849	9.21E-70	3.20E-68	148.214	67.495	ANXA11	GSE53625
93713	-1.32988	13.6384	-22.2729	1.03E-69	3.57E-68	148.102	67.4471	ACADM	GSE53625
93714	-4.01736	11.1008	-22.2711	1.05E-69	3.63E-68	148.084	67.4405	ADH1C	GSE53625
93715	1.53964	8.16928	22.2582	1.18E-69	4.09E-68	147.963	67.3887	FANCA	GSE53625
93716	-0.848182	13.1308	-22.2182	1.72E-69	5.94E-68	147.588	67.2263	SH3GLB1	GSE53625
93717	1.50226	12.4117	22.2058	1.94E-69	6.66E-68	147.472	67.1766	PRC1	GSE53625
93718	1.903	11.09	22.1778	2.52E-69	8.64E-68	147.21	67.0635	UBE2T	GSE53625
93719	-0.836195	12.9739	-22.1687	2.74E-69	9.39E-68	147.125	67.0272	RNF10	GSE53625
93720	1.39765	12.4779	22.1651	2.84E-69	9.70E-68	147.09	67.0132	RNASEH2A	GSE53625
93721	3.11426	11.0091	22.1592	3.00E-69	1.02E-67	147.035	66.9901	FNDC1	GSE53625
93722	-3.88259	13.0932	-22.1395	3.61E-69	1.23E-67	146.85	66.9104	MUC21	GSE53625
93723	1.87546	9.18966	22.0944	5.51E-69	1.87E-67	146.428	66.7274	KIAA1549L	GSE53625
93724	-2.64035	11.7637	-22.0926	5.61E-69	1.90E-67	146.411	66.721	BLNK	GSE53625
93725	3.24101	10.644	22.0885	5.83E-69	1.97E-67	146.372	66.7047	NELL2	GSE53625
93726	1.14128	12.6331	22.0778	6.45E-69	2.18E-67	146.271	66.6619	NOP2	GSE53625
93727	1.23682	13.1263	22.0762	6.54E-69	2.21E-67	146.257	66.6564	SLC3A2	GSE53625
93728	1.64683	5.15048	22.0759	6.56E-69	2.21E-67	146.254	66.656	FAM24A	GSE53625
93729	-1.28087	11.9344	-22.0572	7.82E-69	2.63E-67	146.078	66.5803	SH3GLB2	GSE53625
93730	1.23708	12.1015	22.0569	7.84E-69	2.63E-67	146.076	66.5803	GMNN	GSE53625
93731	-3.40931	9.06725	-22.0358	9.56E-69	3.20E-67	145.878	66.4949	SFRP5	GSE53625
93732	-2.95635	7.65652	-22.0301	1.01E-68	3.37E-67	145.824	66.4723	ANKRD31	GSE53625
93733	-1.28882	13.7302	-22.0288	1.02E-68	3.41E-67	145.811	66.4677	ALDH3A2	GSE53625
93734	-1.47837	11.558	-22.0074	1.25E-68	4.16E-67	145.611	66.3813	GPATCH3	GSE53625
93735	-1.14746	12.6272	-22.0057	1.27E-68	4.22E-67	145.595	66.3751	PDCD6IP	GSE53625
93736	-2.43056	15.0632	-21.9997	1.34E-68	4.45E-67	145.538	66.3514	MYH11	GSE53625
93737	1.58928	10.6817	21.9952	1.40E-68	4.64E-67	145.496	66.3338	ANGPT2	GSE53625
93738	-1.49045	10.3418	-21.9613	1.93E-68	6.36E-67	145.178	66.1962	SAP18	GSE53625
93739	-1.41882	12.0067	-21.9436	2.28E-68	7.50E-67	145.012	66.125	KIAA0232	GSE53625
93740	-1.33642	12.103	-21.9366	2.43E-68	8.00E-67	144.946	66.097	CITED2	GSE53625
93741	1.06753	11.6009	21.9347	2.48E-68	8.13E-67	144.928	66.09	SMYD3	GSE53625
93742	-1.92027	12.7444	-21.9162	2.95E-68	9.66E-67	144.754	66.0151	BEX4	GSE53625
93743	-2.05074	9.5412	-21.8916	3.71E-68	1.21E-66	144.523	65.9154	PYGM	GSE53625
93744	-1.29168	11.9202	-21.884	3.99E-68	1.30E-66	144.452	65.8853	DUSP22	GSE53625
93745	-0.890736	13.6386	-21.8816	4.08E-68	1.33E-66	144.429	65.8761	SCP2	GSE53625
93746	1.52736	10.8245	21.8696	4.57E-68	1.49E-66	144.317	65.8282	GINS1	GSE53625
93747	-1.42113	11.8379	-21.8662	4.72E-68	1.53E-66	144.285	65.8151	OGFRL1	GSE53625
93748	0.791962	14.2624	21.8568	5.16E-68	1.67E-66	144.196	65.7771	NONO	GSE53625
93749	1.99837	7.04097	21.8518	5.40E-68	1.75E-66	144.149	65.7575	TBX15	GSE53625
93750	-1.53008	12.121	-21.8148	7.65E-68	2.47E-66	143.801	65.6071	MEIS1	GSE53625
93751	-1.07262	12.8344	-21.7848	1.01E-67	3.27E-66	143.52	65.4854	OXSR1	GSE53625
93752	-1.46754	10.1046	-21.7785	1.08E-67	3.46E-66	143.46	65.4603	PDE2A	GSE53625
93753	1.83811	10.6856	21.7779	1.08E-67	3.48E-66	143.454	65.4586	ANLN	GSE53625
93754	0.87472	12.5263	21.7661	1.21E-67	3.88E-66	143.343	65.411	NEDD1	GSE53625
93755	-2.00338	12.1559	-21.7624	1.25E-67	4.01E-66	143.309	65.397	ITM2A	GSE53625
93756	1.67127	9.41695	21.7618	1.26E-67	4.03E-66	143.303	65.3951	PTK7	GSE53625
93757	-2.09073	5.99587	-21.7603	1.28E-67	4.08E-66	143.289	65.3897	KLB	GSE53625
93758	-1.95952	11.0221	-21.7596	1.29E-67	4.09E-66	143.283	65.388	SLC13A4	GSE53625
93759	1.18324	15.1976	21.7483	1.43E-67	4.55E-66	143.176	65.3422	HIST1H3D	GSE53625
93760	-1.22785	12.5702	-21.7407	1.54E-67	4.88E-66	143.105	65.3119	EMC3	GSE53625
93761	-2.95093	14.009	-21.7363	1.60E-67	5.07E-66	143.063	65.2948	DES	GSE53625
93762	-1.35252	9.86698	-21.7321	1.67E-67	5.27E-66	143.024	65.2783	C1orf95	GSE53625
93763	1.2554	13.6982	21.7212	1.85E-67	5.83E-66	142.921	65.2346	ATP1B3	GSE53625
93764	0.748812	13.2122	21.7112	2.03E-67	6.39E-66	142.827	65.1945	RNPS1	GSE53625
93765	-2.49933	12.2573	-21.6783	2.77E-67	8.69E-66	142.518	65.0608	MUC1	GSE53625
93766	2.08071	11.213	21.6693	3.01E-67	9.45E-66	142.433	65.0245	CDC45	GSE53625
93767	-1.42941	11.4985	-21.6643	3.16E-67	9.89E-66	142.386	65.0049	RNF141	GSE53625
93768	-2.67889	11.5865	-21.6572	3.38E-67	1.06E-65	142.319	64.9765	SORBS1	GSE53625
93769	-0.984104	12.9258	-21.6519	3.55E-67	1.11E-65	142.27	64.9557	CHMP2B	GSE53625
93770	-1.83115	11.8645	-21.6371	4.08E-67	1.27E-65	142.13	64.8957	AIM1L	GSE53625
93771	-1.12768	15.2351	-21.6365	4.11E-67	1.28E-65	142.125	64.8943	LGALS3	GSE53625
93772	-3.37033	12.4739	-21.6228	4.67E-67	1.45E-65	141.995	64.8387	ASPG	GSE53625
93773	-1.38025	11.0872	-21.6085	5.35E-67	1.66E-65	141.861	64.781	CRYL1	GSE53625
93774	2.1149	13.1066	21.6062	5.46E-67	1.69E-65	141.84	64.7726	ODC1	GSE53625
93775	-2.75802	8.33328	-21.6019	5.69E-67	1.76E-65	141.799	64.7555	VIT	GSE53625
93776	1.14183	12.0567	21.5998	5.80E-67	1.79E-65	141.779	64.7479	YEATS2	GSE53625
93777	-2.83544	6.0866	-21.5807	6.95E-67	2.14E-65	141.599	64.6701	CCDC160	GSE53625
93778	-2.19694	6.63842	-21.5744	7.38E-67	2.26E-65	141.54	64.6451	XKR4	GSE53625
93779	1.16631	10.8615	21.5651	8.05E-67	2.47E-65	141.453	64.6081	SPDL1	GSE53625
93780	0.952236	12.9139	21.559	8.53E-67	2.61E-65	141.395	64.5835	NDE1	GSE53625
93781	-1.98668	11.6042	-21.5578	8.62E-67	2.63E-65	141.384	64.5797	SELENBP1	GSE53625
93782	-2.25011	11.0083	-21.5515	9.15E-67	2.79E-65	141.324	64.5545	HLF	GSE53625
93783	-3.68841	12.7824	-21.5458	9.66E-67	2.94E-65	141.271	64.532	TMPRSS11E	GSE53625
93784	-1.29704	11.3107	-21.542	1.00E-66	3.04E-65	141.235	64.5169	KLHL2	GSE53625
93785	-1.53827	10.3044	-21.54	1.02E-66	3.09E-65	141.216	64.5095	ELOVL6	GSE53625
93786	1.87449	9.61412	21.5257	1.17E-66	3.53E-65	141.081	64.4518	BLM	GSE53625
93787	-1.30381	11.4135	-21.5114	1.34E-66	4.04E-65	140.947	64.3939	CPPED1	GSE53625
93788	0.779367	13.6648	21.5099	1.35E-66	4.09E-65	140.933	64.3888	USP10	GSE53625
93789	0.804415	13.3616	21.5089	1.37E-66	4.12E-65	140.923	64.3854	SNRPC	GSE53625
93790	1.71341	10.2836	21.5011	1.47E-66	4.43E-65	140.85	64.354	HOXB7	GSE53625
93791	-2.33201	9.29249	-21.4949	1.56E-66	4.68E-65	140.791	64.3293	FHL5	GSE53625
93792	-3.07336	9.06867	-21.451	2.36E-66	7.07E-65	140.378	64.1504	ABCA8	GSE53625
93793	1.54575	11.9111	21.449	2.41E-66	7.20E-65	140.359	64.1426	NUF2	GSE53625
93794	0.791011	14.1141	21.4466	2.46E-66	7.35E-65	140.336	64.1337	PSMA7	GSE53625
93795	1.25978	11.769	21.4387	2.65E-66	7.90E-65	140.262	64.1022	NCAPG2	GSE53625
93796	2.13899	10.8953	21.4337	2.78E-66	8.28E-65	140.215	64.0822	PXDN	GSE53625
93797	1.48225	13.5241	21.4277	2.94E-66	8.74E-65	140.158	64.0583	HTRA1	GSE53625
93798	-3.35221	12.2394	-21.426	2.99E-66	8.87E-65	140.142	64.052	CEACAM7	GSE53625
93799	-1.48543	10.9814	-21.4189	3.20E-66	9.47E-65	140.075	64.0238	SLC35C1	GSE53625
93800	-2.28301	8.07371	-21.4052	3.64E-66	1.08E-64	139.947	63.9686	KCNIP4	GSE53625
93801	-3.05621	14.933	-21.4047	3.66E-66	1.08E-64	139.941	63.967	CRCT1	GSE53625
93802	1.29685	14.6742	21.3985	3.88E-66	1.14E-64	139.883	63.9424	HIST1H2BB	GSE53625
93803	-3.4622	14.025	-21.3976	3.91E-66	1.15E-64	139.875	63.9395	KLK13	GSE53625
93804	-2.29369	11.2382	-21.3878	4.29E-66	1.26E-64	139.782	63.8999	GREM2	GSE53625
93805	-3.43665	10.7517	-21.3796	4.63E-66	1.36E-64	139.705	63.8673	PI16	GSE53625
93806	1.10053	15.0128	21.3726	4.95E-66	1.45E-64	139.639	63.839	TMSB10	GSE53625
93807	-3.46036	7.65768	-21.361	5.53E-66	1.61E-64	139.53	63.7924	ADH1B	GSE53625
93808	3.44783	7.92468	21.353	5.96E-66	1.74E-64	139.454	63.76	HOXC10	GSE53625
93809	1.68803	10.4535	21.3456	6.39E-66	1.86E-64	139.385	63.7307	AL589743.1	GSE53625
93810	1.80418	8.84822	21.3277	7.57E-66	2.20E-64	139.216	63.6578	DEPDC1B	GSE53625
93811	-3.14908	8.11271	-21.3126	8.73E-66	2.53E-64	139.073	63.5967	PIK3C2G	GSE53625
93812	1.99395	9.73243	21.3027	9.59E-66	2.78E-64	138.98	63.5566	FAM64A	GSE53625
93813	-1.23542	14.5387	-21.2856	1.13E-65	3.26E-64	138.819	63.4872	FGF5	GSE53625
93814	1.09906	13.5873	21.2662	1.35E-65	3.90E-64	138.636	63.4086	DNAJB11	GSE53625
93815	-1.70557	10.0086	-21.2515	1.56E-65	4.48E-64	138.497	63.3487	BTC	GSE53625
93816	1.20818	10.7357	21.2375	1.77E-65	5.10E-64	138.365	63.2921	TRIO	GSE53625
93817	-2.02615	6.03434	-21.2334	1.84E-65	5.30E-64	138.327	63.2761	NTRK3	GSE53625
93818	-4.06058	12.1413	-21.2227	2.04E-65	5.85E-64	138.225	63.2327	FLG	GSE53625
93819	-1.64437	14.0867	-21.2202	2.09E-65	5.98E-64	138.202	63.2232	DUSP1	GSE53625
93820	-1.86781	11.1035	-21.2186	2.12E-65	6.06E-64	138.187	63.2173	KLF8	GSE53625
93821	-3.36601	10.498	-21.2082	2.34E-65	6.68E-64	138.089	63.1754	ATP13A4	GSE53625
93822	-1.07441	12.5906	-21.2028	2.46E-65	7.01E-64	138.038	63.154	ANO10	GSE53625
93823	1.6291	12.4964	21.1834	2.96E-65	8.41E-64	137.855	63.075	SOX4	GSE53625
93824	-2.81085	12.8829	-21.1745	3.22E-65	9.14E-64	137.771	63.0393	C15orf48	GSE53625
93825	1.02218	16.4532	21.1647	3.53E-65	1.00E-63	137.679	62.9998	CYP2W1	GSE53625
93826	1.18626	11.9915	21.1292	4.94E-65	1.40E-63	137.344	62.8547	AARS	GSE53625
93827	-1.55159	10.8637	-21.1205	5.37E-65	1.52E-63	137.261	62.8194	NOSTRIN	GSE53625
93828	1.23064	9.23977	21.1189	5.44E-65	1.54E-63	137.246	62.8138	ZNF707	GSE53625
93829	1.57638	12.8232	21.0888	7.24E-65	2.04E-63	136.962	62.6906	RCN3	GSE53625
93830	-2.66738	7.54455	-21.0821	7.71E-65	2.17E-63	136.898	62.6638	B3GNT6	GSE53625
93831	1.11645	11.2868	21.0767	8.12E-65	2.28E-63	136.848	62.6425	DARS2	GSE53625
93832	1.45468	15.6864	21.0574	9.74E-65	2.73E-63	136.666	62.564	B2M	GSE53625
93833	0.743495	14.8472	21.032	1.24E-64	3.46E-63	136.426	62.4604	SNRPD2	GSE53625
93834	3.10323	9.2684	21.0308	1.25E-64	3.50E-63	136.415	62.4562	IL11	GSE53625
93835	-0.924419	13.0107	-21.0234	1.34E-64	3.74E-63	136.345	62.4266	ZFAND2B	GSE53625
93836	-2.08348	12.8856	-21.0203	1.38E-64	3.85E-63	136.315	62.4143	AOC3	GSE53625
93837	-2.25275	8.76506	-21.0148	1.46E-64	4.05E-63	136.263	62.3923	ZNF431	GSE53625
93838	-1.75908	9.17025	-21.0054	1.59E-64	4.42E-63	136.175	62.3545	CAB39L	GSE53625
93839	-1.7614	11.9676	-20.9768	2.09E-64	5.78E-63	135.905	62.2378	SLC9A9	GSE53625
93840	2.66237	7.16421	20.9589	2.47E-64	6.84E-63	135.736	62.1649	EVA1A	GSE53625
93841	-3.03846	13.192	-20.94	2.96E-64	8.17E-63	135.557	62.088	PRSS3	GSE53625
93842	1.76985	9.84733	20.936	3.07E-64	8.47E-63	135.519	62.0722	RAD51	GSE53625
93843	0.913909	13.3037	20.9266	3.36E-64	9.25E-63	135.43	62.0341	BOLA3	GSE53625
93844	2.52002	5.33883	20.9251	3.41E-64	9.36E-63	135.416	62.0287	SLC24A2	GSE53625
93845	3.76578	6.5254	20.9246	3.42E-64	9.39E-63	135.411	62.0272	RAB3B	GSE53625
93846	0.907152	13.339	20.9117	3.87E-64	1.06E-62	135.289	61.9748	LMNB2	GSE53625
93847	-2.88754	7.64279	-20.9089	3.97E-64	1.09E-62	135.263	61.9642	SLC6A1	GSE53625
93848	-2.27165	10.8893	-20.9078	4.01E-64	1.10E-62	135.253	61.9603	P2RY14	GSE53625
93849	2.17914	12.4588	20.9048	4.13E-64	1.12E-62	135.224	61.9489	COL12A1	GSE53625
93850	1.46042	9.87295	20.9047	4.13E-64	1.12E-62	135.224	61.9489	CDCA3	GSE53625
93851	2.18992	8.18292	20.8845	5.00E-64	1.36E-62	135.032	61.8665	CLSPN	GSE53625
93852	2.79239	8.63798	20.8701	5.73E-64	1.56E-62	134.897	61.8081	WISP1	GSE53625
93853	-2.80834	11.3873	-20.8567	6.51E-64	1.76E-62	134.77	61.7537	BCAS1	GSE53625
93854	-1.55363	13.345	-20.8543	6.66E-64	1.80E-62	134.747	61.7442	ABHD14A	GSE53625
93855	-2.61298	9.49234	-20.8498	6.95E-64	1.88E-62	134.704	61.7263	GRHL3	GSE53625
93856	-1.70631	12.5725	-20.8287	8.48E-64	2.29E-62	134.505	61.6404	KLF4	GSE53625
93857	1.49571	9.00282	20.8281	8.53E-64	2.30E-62	134.499	61.6386	CDC25C	GSE53625
93858	-2.58127	7.50759	-20.8187	9.32E-64	2.51E-62	134.411	61.6008	RIC3	GSE53625
93859	-2.04551	15.6323	-20.8017	1.10E-63	2.94E-62	134.25	61.5315	ANXA1	GSE53625
93860	1.00491	14.5436	20.795	1.17E-63	3.13E-62	134.187	61.5046	HSP90AB1	GSE53625
93861	1.21252	12.2393	20.7767	1.39E-63	3.72E-62	134.013	61.4297	MCM6	GSE53625
93862	2.74557	12.2915	20.7759	1.40E-63	3.74E-62	134.006	61.4272	VCAN	GSE53625
93863	-1.88766	12.1537	-20.7689	1.49E-63	3.99E-62	133.94	61.3991	ST3GAL4	GSE53625
93864	-1.08331	9.8688	-20.7627	1.59E-63	4.23E-62	133.881	61.3741	MACROD2	GSE53625
93865	-0.985342	13.536	-20.76	1.63E-63	4.33E-62	133.856	61.3638	CALM1	GSE53625
93866	-1.16979	13.4629	-20.758	1.66E-63	4.40E-62	133.836	61.3561	SMTN	GSE53625
93867	-1.46482	9.11289	-20.7575	1.67E-63	4.42E-62	133.832	61.3548	ARHGAP6	GSE53625
93868	2.13089	10.086	20.7499	1.79E-63	4.74E-62	133.76	61.3242	P3H4	GSE53625
93869	-3.58958	8.74603	-20.744	1.89E-63	5.00E-62	133.704	61.3007	DYNAP	GSE53625
93870	0.871878	13.4164	20.7392	1.98E-63	5.23E-62	133.659	61.2815	PAICS	GSE53625
93871	-2.40325	13.7341	-20.7243	2.28E-63	6.01E-62	133.518	61.2209	EVPL	GSE53625
93872	1.08431	9.93879	20.7219	2.33E-63	6.14E-62	133.496	61.2119	SLC19A1	GSE53625
93873	-1.04809	12.3119	-20.7202	2.37E-63	6.23E-62	133.48	61.2056	RSPH3	GSE53625
93874	-2.69188	10.384	-20.7029	2.79E-63	7.33E-62	133.316	61.135	ASIC5	GSE53625
93875	1.59883	8.81008	20.7005	2.86E-63	7.49E-62	133.293	61.1255	DNA2	GSE53625
93876	1.57325	11.0325	20.6946	3.02E-63	7.90E-62	133.238	61.1021	SPC25	GSE53625
93877	1.41149	12.0632	20.6903	3.15E-63	8.22E-62	133.197	61.0851	APMAP	GSE53625
93878	-2.76881	10.4564	-20.6887	3.20E-63	8.34E-62	133.181	61.0789	CYP2E1	GSE53625
93879	1.41845	13.0649	20.6838	3.35E-63	8.72E-62	133.135	61.0594	HLTF	GSE53625
93880	2.15265	13.7554	20.6773	3.56E-63	9.26E-62	133.074	61.0334	ISG15	GSE53625
93881	0.678623	15.6186	20.6763	3.59E-63	9.33E-62	133.064	61.0299	HIST3H3	GSE53625
93882	1.59133	9.73984	20.6683	3.88E-63	1.01E-61	132.988	60.9976	CENPO	GSE53625
93883	-1.17389	13.8532	-20.6664	3.95E-63	1.02E-61	132.97	60.9904	KIF1C	GSE53625
93884	-1.88506	7.66292	-20.6592	4.23E-63	1.09E-61	132.903	60.9616	SORCS1	GSE53625
93885	1.05635	13.4777	20.633	5.42E-63	1.40E-61	132.654	60.8542	ACLY	GSE53625
93886	-1.61743	12.0199	-20.6084	6.84E-63	1.76E-61	132.422	60.7536	NLRX1	GSE53625
93887	4.52357	7.31432	20.608	6.87E-63	1.77E-61	132.418	60.7526	HOXD13	GSE53625
93888	-2.98541	5.49585	-20.6074	6.91E-63	1.78E-61	132.412	60.7508	PCSK2	GSE53625
93889	-1.57115	14.0197	-20.6043	7.11E-63	1.83E-61	132.383	60.7386	AHNAK	GSE53625
93890	1.39915	11.5457	20.6007	7.36E-63	1.88E-61	132.349	60.7247	PRR11	GSE53625
93891	1.19489	13.5	20.5963	7.67E-63	1.96E-61	132.307	60.7069	PLOD2	GSE53625
93892	1.27204	15.4703	20.5811	8.86E-63	2.26E-61	132.163	60.645	HLA-B	GSE53625
93893	1.3177	9.27906	20.572	9.66E-63	2.46E-61	132.078	60.6084	STRA6	GSE53625
93894	0.964898	12.9445	20.5622	1.06E-62	2.70E-61	131.985	60.5688	HACD3	GSE53625
93895	-0.90532	10.8771	-20.5592	1.09E-62	2.77E-61	131.956	60.5569	TMF1	GSE53625
93896	3.16821	8.02415	20.5479	1.21E-62	3.08E-61	131.849	60.5108	DLX1	GSE53625
93897	2.07761	13.6559	20.5438	1.26E-62	3.20E-61	131.811	60.4948	LUM	GSE53625
93898	1.72543	8.42909	20.5142	1.67E-62	4.23E-61	131.531	60.3737	E2F7	GSE53625
93899	1.79729	11.6816	20.5112	1.72E-62	4.35E-61	131.502	60.3618	CCNB2	GSE53625
93900	0.643575	14.072	20.511	1.72E-62	4.35E-61	131.501	60.3618	AUP1	GSE53625
93901	-0.935919	14.37	-20.5096	1.74E-62	4.40E-61	131.487	60.3566	MTPN	GSE53625
93902	-1.83151	10.4221	-20.4981	1.95E-62	4.90E-61	131.378	60.3096	DOPEY2	GSE53625
93903	1.73335	11.4962	20.4916	2.07E-62	5.21E-61	131.316	60.2835	ASPM	GSE53625
93904	0.989645	15.5201	20.4906	2.09E-62	5.25E-61	131.307	60.2801	HIST1H1E	GSE53625
93905	1.79333	9.89119	20.489	2.12E-62	5.32E-61	131.292	60.2741	HOXC9	GSE53625
93906	3.51713	6.52591	20.4882	2.14E-62	5.35E-61	131.284	60.2713	WNT2	GSE53625
93907	-1.4954	10.5172	-20.472	2.49E-62	6.23E-61	131.131	60.2053	SYNGR1	GSE53625
93908	-1.99145	6.11318	-20.4701	2.54E-62	6.34E-61	131.113	60.198	ATOH8	GSE53625
93909	-2.39964	8.87454	-20.4572	2.87E-62	7.15E-61	130.991	60.1455	RGN	GSE53625
93910	1.04905	13.8184	20.4499	3.07E-62	7.65E-61	130.922	60.1163	SNRPE	GSE53625
93911	2.28671	4.74678	20.4493	3.09E-62	7.69E-61	130.916	60.1141	TCF24	GSE53625
93912	-3.12137	9.1618	-20.4477	3.14E-62	7.79E-61	130.901	60.1084	ADAMTS8	GSE53625
93913	-1.6262	13.0678	-20.4456	3.20E-62	7.94E-61	130.881	60.1003	PALMD	GSE53625
93914	2.14095	11.1025	20.4394	3.39E-62	8.40E-61	130.823	60.0756	HEY1	GSE53625
93915	-2.08128	12.2823	-20.4393	3.40E-62	8.40E-61	130.821	60.0755	CH25H	GSE53625
93916	0.759093	11.9226	20.4275	3.80E-62	9.38E-61	130.71	60.0276	VMA21	GSE53625
93917	1.00107	12.8972	20.4186	4.14E-62	1.02E-60	130.625	59.9915	RCN1	GSE53625
93918	0.89365	13.9695	20.4144	4.30E-62	1.06E-60	130.586	59.9751	RPN1	GSE53625
93919	1.13076	13.3351	20.4121	4.40E-62	1.08E-60	130.564	59.966	MCM7	GSE53625
93920	0.700108	14.6918	20.4096	4.51E-62	1.11E-60	130.54	59.9562	NCL	GSE53625
93921	-1.2351	12.5062	-20.4063	4.65E-62	1.14E-60	130.509	59.9434	SMIM14	GSE53625
93922	-1.93471	8.89863	-20.4014	4.87E-62	1.19E-60	130.463	59.9238	PLAC9	GSE53625
93923	1.36039	11.1404	20.3921	5.32E-62	1.30E-60	130.375	59.8863	FAM92A1	GSE53625
93924	-0.780259	11.9145	-20.3896	5.44E-62	1.33E-60	130.351	59.8766	TRAK1	GSE53625
93925	3.88556	8.92778	20.388	5.53E-62	1.35E-60	130.336	59.8705	POPDC3	GSE53625
93926	3.07648	5.60181	20.3815	5.88E-62	1.43E-60	130.274	59.8441	LHX5	GSE53625
93927	1.27684	10.9812	20.3796	5.99E-62	1.46E-60	130.257	59.8371	BRCA1	GSE53625
93928	-3.4523	8.53094	-20.3522	7.77E-62	1.89E-60	129.997	59.7246	SPINK8	GSE53625
93929	-1.34507	11.3825	-20.3414	8.61E-62	2.09E-60	129.894	59.6808	PPM1K	GSE53625
93930	1.68481	9.61247	20.338	8.89E-62	2.15E-60	129.862	59.6676	CCNF	GSE53625
93931	-1.03128	13.0102	-20.3379	8.90E-62	2.15E-60	129.861	59.6676	SUCLG2	GSE53625
93932	1.55724	9.65807	20.3374	8.94E-62	2.16E-60	129.856	59.6659	C17orf53	GSE53625
93933	-1.14531	14.4315	-20.3312	9.48E-62	2.28E-60	129.798	59.6413	HADHB	GSE53625
93934	0.704034	12.3837	20.3283	9.75E-62	2.35E-60	129.77	59.6298	NUP93	GSE53625
93935	2.09873	6.67629	20.3263	9.94E-62	2.39E-60	129.751	59.622	GNGT1	GSE53625
93936	-1.68223	10.188	-20.3139	1.12E-61	2.68E-60	129.634	59.5717	MYOM1	GSE53625
93937	-2.49722	6.6464	-20.3021	1.25E-61	2.99E-60	129.523	59.5238	ITIH5	GSE53625
93938	0.847174	13.1456	20.2992	1.28E-61	3.07E-60	129.495	59.5124	PTRH2	GSE53625
93939	1.35656	13.171	20.2954	1.33E-61	3.18E-60	129.459	59.4972	SPON2	GSE53625
93940	-1.55457	11.1947	-20.2951	1.34E-61	3.19E-60	129.456	59.4966	SLC25A23	GSE53625
93941	1.22685	12.6235	20.291	1.39E-61	3.31E-60	129.418	59.4805	C11orf24	GSE53625
93942	-1.13518	12.8282	-20.2851	1.47E-61	3.50E-60	129.361	59.4565	MCEE	GSE53625
93943	-1.31065	10.4994	-20.2705	1.69E-61	4.01E-60	129.223	59.397	KCTD6	GSE53625
93944	-1.75575	10.0841	-20.2606	1.85E-61	4.40E-60	129.13	59.357	ARHGAP40	GSE53625
93945	-3.20624	11.2026	-20.2579	1.90E-61	4.51E-60	129.103	59.3461	MUC15	GSE53625
93946	-2.61179	8.51833	-20.249	2.07E-61	4.89E-60	129.02	59.3103	KLHDC8A	GSE53625
93947	1.43409	8.07329	20.2465	2.12E-61	5.01E-60	128.995	59.3004	FAM19A5	GSE53625
93948	-1.46191	14.5368	-20.2451	2.15E-61	5.07E-60	128.983	59.2953	BLVRB	GSE53625
93949	1.02535	10.8716	20.2442	2.16E-61	5.10E-60	128.974	59.2923	RTKN	GSE53625
93950	1.17053	11.7639	20.2365	2.33E-61	5.48E-60	128.901	59.2608	ITPR3	GSE53625
93951	-1.39307	12.3788	-20.2347	2.37E-61	5.57E-60	128.883	59.2539	AMOTL2	GSE53625
93952	1.92049	12.2997	20.2099	3.00E-61	7.04E-60	128.649	59.1525	CDK1	GSE53625
93953	-2.82911	10.0038	-20.203	3.20E-61	7.51E-60	128.583	59.1245	TTC9	GSE53625
93954	-1.5112	10.6497	-20.2019	3.23E-61	7.57E-60	128.573	59.1207	KIAA1468	GSE53625
93955	-1.64425	13.0849	-20.1852	3.79E-61	8.87E-60	128.414	59.0522	SLCO2A1	GSE53625
93956	-1.59339	8.98049	-20.1522	5.18E-61	1.21E-59	128.102	58.917	TNFAIP8L3	GSE53625
93957	2.7679	12.994	20.1359	6.05E-61	1.41E-59	127.947	58.8501	PTHLH	GSE53625
93958	-3.12142	12.5059	-20.1347	6.12E-61	1.43E-59	127.936	58.8457	BNIPL	GSE53625
93959	-0.952413	12.3307	-20.1277	6.54E-61	1.52E-59	127.87	58.8176	PGAP3	GSE53625
93960	-1.34039	11.9146	-20.1254	6.69E-61	1.55E-59	127.848	58.8088	CNKSR3	GSE53625
93961	-1.62279	11.6353	-20.1036	8.22E-61	1.91E-59	127.642	58.7196	SHMT1	GSE53625
93962	-0.885611	13.4683	-20.0926	9.13E-61	2.12E-59	127.537	58.6746	HSD17B4	GSE53625
93963	1.08462	11.9428	20.0706	1.12E-60	2.60E-59	127.329	58.5846	TOPBP1	GSE53625
93964	-1.89891	13.8861	-20.0691	1.14E-60	2.64E-59	127.314	58.5787	CRYAB	GSE53625
93965	-1.67178	10.7251	-20.0482	1.39E-60	3.21E-59	127.117	58.4933	TISP43	GSE53625
93966	-2.14929	11.7926	-20.0427	1.47E-60	3.38E-59	127.064	58.4711	HYAL1	GSE53625
93967	-0.97526	12.4313	-20.0378	1.54E-60	3.54E-59	127.018	58.4515	YPEL3	GSE53625
93968	-1.29105	12.1629	-20.0243	1.75E-60	4.02E-59	126.889	58.3962	PER2	GSE53625
93969	-0.710141	12.6893	-20.0203	1.81E-60	4.16E-59	126.852	58.3804	UFL1	GSE53625
93970	1.9562	12.6226	20.0187	1.84E-60	4.22E-59	126.837	58.3744	THBS2	GSE53625
93971	1.4783	11.8045	20.017	1.87E-60	4.28E-59	126.821	58.3681	MAD2L2	GSE53625
93972	0.690665	11.2089	20.0154	1.90E-60	4.35E-59	126.805	58.3619	DDX55	GSE53625
93973	-3.7073	9.90932	-20.0092	2.02E-60	4.60E-59	126.747	58.337	CLDN17	GSE53625
93974	1.4589	11.1364	20.0036	2.13E-60	4.85E-59	126.693	58.3143	TRAM2	GSE53625
93975	0.750327	14.1863	19.9886	2.45E-60	5.58E-59	126.551	58.253	PSMC2	GSE53625
93976	-0.883068	11.939	-19.9818	2.62E-60	5.95E-59	126.487	58.2255	MPP5	GSE53625
93977	-2.08195	7.86584	-19.9802	2.65E-60	6.03E-59	126.472	58.2197	ACOT12	GSE53625
93978	-2.31992	9.01446	-19.9771	2.74E-60	6.21E-59	126.442	58.2071	SVIP	GSE53625
93979	-1.33009	12.8815	-19.9686	2.97E-60	6.72E-59	126.361	58.1726	PELI1	GSE53625
93980	-1.85296	9.65114	-19.9667	3.02E-60	6.83E-59	126.344	58.1655	C15orf62	GSE53625
93981	-1.01543	12.3132	-19.9538	3.41E-60	7.71E-59	126.221	58.1128	CTTNBP2NL	GSE53625
93982	1.41478	7.40695	19.9503	3.53E-60	7.96E-59	126.189	58.0992	FOXD2	GSE53625
93983	1.79021	10.7753	19.9442	3.74E-60	8.42E-59	126.131	58.0745	CENPM	GSE53625
93984	1.74677	9.21888	19.9406	3.87E-60	8.70E-59	126.097	58.0603	SKA1	GSE53625
93985	-1.40956	9.10372	-19.9393	3.92E-60	8.81E-59	126.084	58.0552	TMEM57	GSE53625
93986	1.28597	13.5633	19.934	4.12E-60	9.25E-59	126.034	58.034	PRNP	GSE53625
93987	1.18929	13.1338	19.9258	4.45E-60	9.99E-59	125.956	58.0005	SSFA2	GSE53625
93988	-1.69244	11.6019	-19.9054	5.41E-60	1.21E-58	125.762	57.9169	DDAH1	GSE53625
93989	-3.32015	10.5045	-19.9014	5.61E-60	1.26E-58	125.725	57.9013	C1orf87	GSE53625
93990	-1.81713	11.8288	-19.8975	5.82E-60	1.30E-58	125.688	57.8858	KRTAP20-1	GSE53625
93991	0.785305	12.3205	19.8965	5.88E-60	1.31E-58	125.678	57.8819	R3HDM1	GSE53625
93992	0.955511	11.2831	19.8842	6.61E-60	1.47E-58	125.561	57.8318	DNAJC2	GSE53625
93993	-1.94537	7.87798	-19.8826	6.71E-60	1.49E-58	125.546	57.8258	ADCYAP1R1	GSE53625
93994	0.852142	11.2049	19.8804	6.85E-60	1.52E-58	125.525	57.8173	PPAT	GSE53625
93995	-2.46778	11.1196	-19.8776	7.04E-60	1.56E-58	125.499	57.8064	RCAN2	GSE53625
93996	-2.50771	12.6314	-19.8708	7.51E-60	1.66E-58	125.434	57.7788	SYNM	GSE53625
93997	1.81167	11.6832	19.866	7.86E-60	1.74E-58	125.389	57.7596	FAM89A	GSE53625
93998	1.26079	10.3094	19.8557	8.67E-60	1.92E-58	125.291	57.7174	NEMP1	GSE53625
93999	0.671015	12.4576	19.8527	8.92E-60	1.97E-58	125.263	57.7059	ALG1L2	GSE53625
94000	-0.893262	12.2286	-19.8512	9.05E-60	2.00E-58	125.248	57.7	TSPYL1	GSE53625
94001	1.46146	12.396	19.8418	9.89E-60	2.18E-58	125.16	57.662	ARPC1B	GSE53625
94002	-3.16249	9.04757	-19.8389	1.02E-59	2.24E-58	125.132	57.6506	HPSE2	GSE53625
94003	-1.49389	11.3745	-19.8347	1.06E-59	2.33E-58	125.092	57.6335	CPEB4	GSE53625
94004	0.932106	14.794	19.8299	1.11E-59	2.43E-58	125.046	57.6143	NDUFB9	GSE53625
94005	-4.52594	8.97696	-19.8277	1.13E-59	2.48E-58	125.025	57.6058	KRTAP3-2	GSE53625
94006	1.31557	14.7882	19.8202	1.21E-59	2.66E-58	124.954	57.5757	HIST1H2BN	GSE53625
94007	-0.898658	14.6318	-19.8201	1.22E-59	2.66E-58	124.954	57.5757	RNF11	GSE53625
94008	-0.844922	15.2551	-19.8196	1.22E-59	2.67E-58	124.949	57.5742	HEBP2	GSE53625
94009	-2.77071	11.5501	-19.8192	1.23E-59	2.67E-58	124.945	57.5729	A2ML1	GSE53625
94010	0.829607	12.8019	19.8144	1.28E-59	2.80E-58	124.899	57.5535	C16orf13	GSE53625
94011	-3.01496	10.4972	-19.8083	1.36E-59	2.96E-58	124.842	57.529	PRSS1	GSE53625
94012	0.759924	11.2915	19.8054	1.40E-59	3.04E-58	124.814	57.5175	PCGF1	GSE53625
94013	0.934445	11.9035	19.8018	1.45E-59	3.14E-58	124.779	57.5031	PML	GSE53625
94014	-1.66476	9.01306	-19.7993	1.48E-59	3.21E-58	124.756	57.4936	HRCT1	GSE53625
94015	-1.13501	12.4541	-19.7935	1.57E-59	3.39E-58	124.701	57.4699	OSBPL10	GSE53625
94016	1.09109	9.99877	19.7917	1.59E-59	3.44E-58	124.684	57.463	GDF11	GSE53625
94017	1.32133	10.1058	19.7891	1.63E-59	3.52E-58	124.66	57.4531	SH2D2A	GSE53625
94018	-1.84234	12.7726	-19.7849	1.70E-59	3.66E-58	124.62	57.4363	C6orf132	GSE53625
94019	0.726054	11.3219	19.7829	1.73E-59	3.73E-58	124.601	57.4287	RNF2	GSE53625
94020	1.45664	10.305	19.7776	1.82E-59	3.92E-58	124.55	57.4071	KDELC1	GSE53625
94021	0.641121	14.6278	19.7764	1.84E-59	3.96E-58	124.539	57.4026	PPIB	GSE53625
94022	1.44859	12.9438	19.7681	1.99E-59	4.28E-58	124.46	57.369	CENPW	GSE53625
94023	-2.12625	11.0064	-19.7631	2.09E-59	4.48E-58	124.413	57.349	GATM	GSE53625
94024	1.20197	13.6479	19.7587	2.18E-59	4.66E-58	124.372	57.3315	PCNA	GSE53625
94025	1.66696	11.2933	19.7352	2.72E-59	5.82E-58	124.149	57.235	P4HA1	GSE53625
94026	1.67052	11.3	19.733	2.78E-59	5.94E-58	124.128	57.2264	FJX1	GSE53625
94027	-1.91023	8.75133	-19.7264	2.96E-59	6.31E-58	124.065	57.1997	TREH	GSE53625
94028	-2.02778	10.7817	-19.7225	3.07E-59	6.55E-58	124.028	57.184	CHAC1	GSE53625
94029	-0.99526	11.4492	-19.7073	3.55E-59	7.56E-58	123.883	57.1216	TRIM13	GSE53625
94030	0.743722	14.6311	19.7056	3.61E-59	7.67E-58	123.867	57.1152	DYNC1H1	GSE53625
94031	-2.43138	10.7561	-19.6812	4.55E-59	9.66E-58	123.636	57.0151	SLC16A7	GSE53625
94032	0.74965	12.8744	19.6766	4.76E-59	1.01E-57	123.592	56.997	MOGS	GSE53625
94033	-2.70621	7.13334	-19.6766	4.76E-59	1.01E-57	123.592	56.997	KCNB1	GSE53625
94034	-0.960309	13.3264	-19.6664	5.24E-59	1.11E-57	123.495	56.9555	IL13RA1	GSE53625
94035	-1.00545	11.7785	-19.6608	5.53E-59	1.17E-57	123.442	56.9329	C10orf54	GSE53625
94036	0.843177	12.1131	19.6576	5.70E-59	1.20E-57	123.412	56.9203	SNAP47	GSE53625
94037	-1.64005	13.1125	-19.653	5.95E-59	1.25E-57	123.368	56.9017	GALNT9	GSE53625
94038	0.699632	12.7763	19.6513	6.05E-59	1.27E-57	123.352	56.8952	NUP62	GSE53625
94039	1.01545	12.1493	19.6487	6.20E-59	1.30E-57	123.328	56.8852	TNFRSF10B	GSE53625
94040	-1.22237	10.5729	-19.6276	7.58E-59	1.59E-57	123.127	56.7986	MAGI3	GSE53625
94041	1.74877	12.1498	19.6181	8.29E-59	1.74E-57	123.037	56.7598	ITGA6	GSE53625
94042	2.39922	12.8851	19.613	8.70E-59	1.82E-57	122.989	56.7393	TNFRSF12A	GSE53625
94043	1.2843	12.1738	19.6068	9.23E-59	1.93E-57	122.93	56.7142	KIFC1	GSE53625
94044	0.696571	13.0428	19.6048	9.41E-59	1.97E-57	122.911	56.7064	DGUOK	GSE53625
94045	1.25866	10.1395	19.604	9.48E-59	1.98E-57	122.903	56.7037	FLVCR1	GSE53625
94046	-1.71992	10.4647	-19.5928	1.05E-58	2.20E-57	122.797	56.658	TACC1	GSE53625
94047	-1.71716	11.7983	-19.5846	1.14E-58	2.37E-57	122.72	56.6247	CHRDL1	GSE53625
94048	-0.797983	13.9341	-19.5512	1.57E-58	3.26E-57	122.402	56.4871	BRK1	GSE53625
94049	1.41682	12.4184	19.547	1.63E-58	3.39E-57	122.362	56.4702	MMD	GSE53625
94050	-3.02762	8.69426	-19.546	1.65E-58	3.41E-57	122.353	56.4668	SLITRK3	GSE53625
94051	1.19284	11.6499	19.5438	1.68E-58	3.48E-57	122.332	56.4582	SH3PXD2B	GSE53625
94052	-1.66824	11.8626	-19.5405	1.73E-58	3.59E-57	122.301	56.4452	NBEAL2	GSE53625
94053	-0.917471	12.7837	-19.5201	2.11E-58	4.35E-57	122.107	56.3612	SBF1	GSE53625
94054	1.0087	14.3056	19.511	2.30E-58	4.74E-57	122.021	56.3244	LY6E	GSE53625
94055	0.836328	12.1274	19.5031	2.47E-58	5.10E-57	121.946	56.2923	RHBDD2	GSE53625
94056	-2.25322	12.1843	-19.5017	2.51E-58	5.16E-57	121.933	56.287	LMOD1	GSE53625
94057	1.81811	12.2102	19.485	2.94E-58	6.05E-57	121.774	56.2183	PLAUR	GSE53625
94058	1.52989	9.32247	19.4841	2.97E-58	6.09E-57	121.765	56.2151	FANCB	GSE53625
94059	2.31434	10.4102	19.4779	3.14E-58	6.45E-57	121.707	56.1903	NXPH4	GSE53625
94060	-3.34607	7.72837	-19.4761	3.20E-58	6.56E-57	121.689	56.1831	SLC6A4	GSE53625
94061	-1.97561	4.98255	-19.472	3.33E-58	6.81E-57	121.651	56.1669	CLEC4F	GSE53625
94062	-1.94668	10.6873	-19.4632	3.62E-58	7.39E-57	121.567	56.1311	ICA1	GSE53625
94063	1.34113	12.9565	19.4591	3.76E-58	7.68E-57	121.528	56.1146	ITGB4	GSE53625
94064	-2.57168	12.5247	-19.4589	3.77E-58	7.69E-57	121.526	56.1141	PAX9	GSE53625
94065	-1.81177	10.6616	-19.4378	4.60E-58	9.38E-57	121.326	56.0277	RASAL1	GSE53625
94066	-2.52131	11.263	-19.4249	5.21E-58	1.06E-56	121.204	55.9749	SCIN	GSE53625
94067	1.34058	4.13759	19.4151	5.72E-58	1.16E-56	121.111	55.9349	PIH1D3	GSE53625
94068	-2.58154	13.9037	-19.4137	5.80E-58	1.18E-56	121.097	55.9293	CEACAM5	GSE53625
94069	1.13143	14.136	19.3955	6.89E-58	1.40E-56	120.925	55.855	PFDN2	GSE53625
94070	-1.69608	4.90027	-19.3935	7.02E-58	1.42E-56	120.906	55.8471	TRAV8-7	GSE53625
94071	-3.45764	11.1604	-19.3917	7.14E-58	1.45E-56	120.888	55.8401	EPGN	GSE53625
94072	0.935191	13.5233	19.3832	7.74E-58	1.56E-56	120.808	55.8057	MCM5	GSE53625
94073	1.99533	8.28976	19.3818	7.84E-58	1.58E-56	120.795	55.8004	EPHB2	GSE53625
94074	1.72582	8.5029	19.3569	9.95E-58	2.01E-56	120.558	55.6978	NRIP3	GSE53625
94075	-1.59446	13.2504	-19.3538	1.02E-57	2.06E-56	120.529	55.6857	DUSP2	GSE53625
94076	-1.87465	15.3788	-19.3404	1.16E-57	2.34E-56	120.401	55.6307	PITX1	GSE53625
94077	1.55655	14.0536	19.3214	1.39E-57	2.80E-56	120.221	55.5527	COL4A2	GSE53625
94078	-2.37853	12.7108	-19.3198	1.42E-57	2.84E-56	120.206	55.5465	LIPH	GSE53625
94079	1.25923	12.9941	19.3155	1.47E-57	2.95E-56	120.165	55.5295	NUDT1	GSE53625
94080	0.84171	12.5333	19.3133	1.50E-57	3.01E-56	120.145	55.521	DESI2	GSE53625
94081	1.27922	13.3596	19.3082	1.58E-57	3.16E-56	120.096	55.5003	PLOD3	GSE53625
94082	-1.17802	11.8095	-19.3004	1.70E-57	3.40E-56	120.022	55.4685	CIPC	GSE53625
94083	1.63222	11.8872	19.2976	1.75E-57	3.49E-56	119.995	55.4575	MYO1B	GSE53625
94084	1.9238	10.4408	19.2902	1.88E-57	3.74E-56	119.925	55.4273	C16orf74	GSE53625
94085	0.698843	14.3564	19.2867	1.94E-57	3.86E-56	119.891	55.4133	KHSRP	GSE53625
94086	-3.26082	10.5169	-19.2801	2.06E-57	4.11E-56	119.829	55.3866	SYNPO2L	GSE53625
94087	-1.56028	12.1513	-19.2797	2.07E-57	4.12E-56	119.825	55.3854	KAZN	GSE53625
94088	1.66052	11.8375	19.2793	2.08E-57	4.13E-56	119.821	55.3843	GPNMB	GSE53625
94089	1.14155	14.0036	19.276	2.15E-57	4.25E-56	119.791	55.3714	IFI16	GSE53625
94090	1.64255	10.7874	19.272	2.23E-57	4.41E-56	119.752	55.3552	DCBLD1	GSE53625
94091	1.62806	12.3975	19.2717	2.24E-57	4.42E-56	119.75	55.3546	CCNA2	GSE53625
94092	2.09539	14.2277	19.2679	2.32E-57	4.58E-56	119.713	55.3393	FN1	GSE53625
94093	-1.49867	8.76209	-19.2677	2.32E-57	4.58E-56	119.711	55.3388	EIF4E3	GSE53625
94094	-1.25176	10.998	-19.2625	2.44E-57	4.81E-56	119.662	55.3181	MPC1	GSE53625
94095	1.30186	6.93898	19.2618	2.46E-57	4.84E-56	119.655	55.3155	SGOL2	GSE53625
94096	-0.873166	11.4855	-19.2455	2.87E-57	5.64E-56	119.5	55.2485	PLA2G12A	GSE53625
94097	-1.74379	8.5977	-19.234	3.20E-57	6.29E-56	119.392	55.2017	NEGR1	GSE53625
94098	-1.02357	12.5847	-19.233	3.23E-57	6.34E-56	119.382	55.198	KRCC1	GSE53625
94099	2.48269	7.81112	19.2283	3.38E-57	6.62E-56	119.338	55.1792	GPR19	GSE53625
94100	-1.3097	13.5789	-19.2258	3.46E-57	6.77E-56	119.314	55.1692	ETHE1	GSE53625
94101	2.30937	8.26906	19.2256	3.47E-57	6.78E-56	119.312	55.1689	COL24A1	GSE53625
94102	-3.14156	10.8514	-19.2237	3.53E-57	6.90E-56	119.294	55.1615	ACPP	GSE53625
94103	-1.84015	13.0473	-19.2149	3.84E-57	7.49E-56	119.21	55.1257	MFAP4	GSE53625
94104	0.787138	14.074	19.2016	4.36E-57	8.49E-56	119.084	55.0711	EIF3B	GSE53625
94105	-0.678957	12.2697	-19.2	4.42E-57	8.61E-56	119.069	55.0651	C10orf76	GSE53625
94106	-1.34221	11.5319	-19.192	4.77E-57	9.28E-56	118.992	55.0324	FYCO1	GSE53625
94107	1.44595	10.9445	19.1912	4.81E-57	9.34E-56	118.985	55.0298	TROAP	GSE53625
94108	-2.23282	12.3992	-19.1828	5.21E-57	1.01E-55	118.905	54.9953	SFI1	GSE53625
94109	-2.86716	12.5912	-19.1824	5.23E-57	1.01E-55	118.902	54.9944	SYNPO2	GSE53625
94110	0.711424	13.0914	19.1795	5.37E-57	1.04E-55	118.874	54.9829	PUF60	GSE53625
94111	-1.7142	12.5996	-19.1779	5.46E-57	1.05E-55	118.859	54.9768	GRPEL2	GSE53625
94112	1.50834	10.0394	19.1709	5.83E-57	1.13E-55	118.793	54.9483	MTFR2	GSE53625
94113	-1.12215	11.1314	-19.1666	6.08E-57	1.17E-55	118.751	54.9307	ARID4A	GSE53625
94114	1.23612	11.2643	19.1661	6.11E-57	1.18E-55	118.747	54.9294	FADS2	GSE53625
94115	-2.12476	9.91041	-19.1566	6.69E-57	1.29E-55	118.656	54.8904	SLC2A4	GSE53625
94116	-1.53075	12.0473	-19.1556	6.75E-57	1.30E-55	118.647	54.887	ERBB3	GSE53625
94117	-1.65212	12.7883	-19.1427	7.63E-57	1.47E-55	118.525	54.8341	KCNMB1	GSE53625
94118	-1.38003	12.2763	-19.1399	7.84E-57	1.50E-55	118.498	54.823	VASN	GSE53625
94119	-3.31533	11.2967	-19.1215	9.34E-57	1.79E-55	118.323	54.7473	SERPINB11	GSE53625
94120	0.871128	14.328	19.1206	9.41E-57	1.80E-55	118.315	54.7442	NME1	GSE53625
94121	-1.06441	11.2502	-19.1197	9.49E-57	1.82E-55	118.307	54.7411	UNC13B	GSE53625
94122	0.875734	16.2269	19.1183	9.63E-57	1.84E-55	118.293	54.7355	POTEF	GSE53625
94123	-2.61916	5.28664	-19.1166	9.78E-57	1.87E-55	118.277	54.7292	C1orf168	GSE53625
94124	-1.958	11.6847	-19.1152	9.91E-57	1.89E-55	118.263	54.7237	SLC24A3	GSE53625
94125	-1.35521	12.2559	-19.0969	1.18E-56	2.25E-55	118.089	54.6485	ZBTB17	GSE53625
94126	-1.07034	10.7289	-19.0755	1.45E-56	2.75E-55	117.887	54.5608	NAV2	GSE53625
94127	-3.03215	10.8397	-19.0731	1.48E-56	2.81E-55	117.864	54.5514	DNASE1L3	GSE53625
94128	0.852014	16.359	19.0719	1.50E-56	2.84E-55	117.852	54.5466	MT-CO1	GSE53625
94129	-1.57554	12.1411	-19.0601	1.67E-56	3.17E-55	117.74	54.4985	PLCD1	GSE53625
94130	0.937943	12.9904	19.0574	1.72E-56	3.25E-55	117.715	54.4877	SHC1	GSE53625
94131	-1.16176	13.3291	-19.0544	1.77E-56	3.34E-55	117.686	54.4759	FAM102A	GSE53625
94132	-1.36887	12.217	-19.0539	1.78E-56	3.35E-55	117.682	54.4744	CRABP2	GSE53625
94133	1.79381	9.1879	19.053	1.79E-56	3.38E-55	117.673	54.4711	RBP1	GSE53625
94134	-1.79358	10.0248	-19.0462	1.91E-56	3.60E-55	117.608	54.4433	DCLK1	GSE53625
94135	-1.70375	10.7297	-19.0446	1.94E-56	3.65E-55	117.593	54.4373	NYNRIN	GSE53625
94136	-1.1589	11.26	-19.044	1.95E-56	3.67E-55	117.587	54.4351	GGT6	GSE53625
94137	-1.00961	10.2011	-19.0414	2.00E-56	3.76E-55	117.563	54.4252	NAGK	GSE53625
94138	1.62114	11.4425	19.0383	2.06E-56	3.87E-55	117.533	54.4126	SOX11	GSE53625
94139	1.47804	10.2152	19.0347	2.13E-56	4.00E-55	117.5	54.3984	VAV2	GSE53625
94140	1.07541	12.8646	19.0185	2.49E-56	4.66E-55	117.346	54.3318	BOP1	GSE53625
94141	-1.43547	12.2655	-19.0142	2.59E-56	4.85E-55	117.304	54.3144	ITPKC	GSE53625
94142	1.298	9.07045	19.0052	2.82E-56	5.28E-55	117.219	54.2778	ARHGEF39	GSE53625
94143	3.97896	6.74505	18.9949	3.11E-56	5.81E-55	117.121	54.2356	GPR158	GSE53625
94144	-2.79494	8.63774	-18.9935	3.16E-56	5.88E-55	117.108	54.2303	CXCR2	GSE53625
94145	1.30271	9.76216	18.9746	3.78E-56	7.04E-55	116.928	54.1526	CEP72	GSE53625
94146	-0.840084	14.6788	-18.9742	3.79E-56	7.05E-55	116.925	54.1515	TAX1BP1	GSE53625
94147	2.26683	9.13064	18.9652	4.13E-56	7.68E-55	116.839	54.1147	TNFRSF18	GSE53625
94148	1.45182	11.041	18.9582	4.42E-56	8.20E-55	116.773	54.0862	OLFML2B	GSE53625
94149	-2.59395	5.9258	-18.9525	4.66E-56	8.64E-55	116.719	54.0633	MORN5	GSE53625
94150	0.572186	13.1251	18.9517	4.70E-56	8.70E-55	116.711	54.0603	TRMT5	GSE53625
94151	1.24912	12.9244	18.9456	4.98E-56	9.21E-55	116.653	54.0357	PTDSS1	GSE53625
94152	1.24087	11.6052	18.9379	5.35E-56	9.90E-55	116.581	54.0045	ZWINT	GSE53625
94153	0.909473	12.1886	18.9342	5.55E-56	1.02E-54	116.545	53.9896	LSG1	GSE53625
94154	2.62771	10.6245	18.9322	5.65E-56	1.04E-54	116.526	53.9818	ANO1	GSE53625
94155	-0.886295	11.5863	-18.9204	6.33E-56	1.17E-54	116.414	53.9333	SLC17A5	GSE53625
94156	-1.36912	13.2547	-18.9101	6.98E-56	1.28E-54	116.316	53.8913	PLEKHN1	GSE53625
94157	1.3271	9.22925	18.8953	8.03E-56	1.48E-54	116.176	53.8307	AUNIP	GSE53625
94158	3.18316	7.62674	18.8914	8.33E-56	1.53E-54	116.139	53.8149	GRIN2D	GSE53625
94159	1.33982	12.4751	18.8881	8.60E-56	1.58E-54	116.107	53.8016	ST20	GSE53625
94160	-1.28794	10.5527	-18.8861	8.77E-56	1.61E-54	116.088	53.7938	VPS13D	GSE53625
94161	-3.17373	9.92526	-18.878	9.47E-56	1.73E-54	116.011	53.7609	BARX2	GSE53625
94162	-1.80381	6.71354	-18.8609	1.11E-55	2.04E-54	115.849	53.6908	NTNG1	GSE53625
94163	-2.41376	9.94602	-18.8442	1.31E-55	2.39E-54	115.691	53.6223	CYP3A7	GSE53625
94164	-1.81795	12.0186	-18.8213	1.62E-55	2.97E-54	115.473	53.5277	UFSP2	GSE53625
94165	0.679957	15.9122	18.8146	1.73E-55	3.16E-54	115.409	53.5005	RPS15	GSE53625
94166	-1.67398	11.6896	-18.7995	2.00E-55	3.64E-54	115.266	53.4387	BOC	GSE53625
94167	-1.1772	12.3824	-18.7988	2.01E-55	3.66E-54	115.26	53.4364	PER1	GSE53625
94168	-1.08419	12.3741	-18.7861	2.27E-55	4.13E-54	115.139	53.3844	FNBP1	GSE53625
94169	1.18861	10.3519	18.7722	2.59E-55	4.71E-54	115.007	53.3272	NAT14	GSE53625
94170	0.917573	10.5277	18.771	2.62E-55	4.75E-54	114.996	53.323	LIN9	GSE53625
94171	-2.14046	12.3011	-18.7629	2.83E-55	5.13E-54	114.919	53.29	DPT	GSE53625
94172	-1.13197	14.3424	-18.7628	2.83E-55	5.13E-54	114.918	53.29	CNN3	GSE53625
94173	-3.2303	7.61176	-18.7472	3.29E-55	5.95E-54	114.769	53.2257	CYP2C9	GSE53625
94174	-0.947128	13.4115	-18.745	3.36E-55	6.07E-54	114.748	53.217	ETFDH	GSE53625
94175	-1.9311	8.29133	-18.7402	3.51E-55	6.34E-54	114.703	53.1978	CIDEA	GSE53625
94176	1.39048	9.49403	18.74	3.52E-55	6.35E-54	114.701	53.1975	BCL7A	GSE53625
94177	0.809143	13.4283	18.7378	3.60E-55	6.48E-54	114.68	53.1887	XPOT	GSE53625
94178	-2.65194	8.60781	-18.7311	3.83E-55	6.89E-54	114.617	53.1617	CDH19	GSE53625
94179	-1.7821	11.4234	-18.722	4.18E-55	7.51E-54	114.53	53.1243	RBPMS	GSE53625
94180	1.91962	7.65314	18.7219	4.18E-55	7.51E-54	114.529	53.1243	CNGB3	GSE53625
94181	-1.25149	12.9571	-18.7131	4.55E-55	8.16E-54	114.445	53.0884	VAT1	GSE53625
94182	-1.13256	14.1124	-18.7079	4.78E-55	8.56E-54	114.397	53.0676	RNH1	GSE53625
94183	2.35485	7.21799	18.6967	5.31E-55	9.51E-54	114.29	53.0216	ATP6V0D2	GSE53625
94184	-1.98269	7.51457	-18.6851	5.94E-55	1.06E-53	114.18	52.9741	CNGA1	GSE53625
94185	1.48657	10.0982	18.6797	6.25E-55	1.12E-53	114.129	52.9525	GALNT18	GSE53625
94186	0.960727	15.4792	18.6796	6.25E-55	1.12E-53	114.128	52.9523	ENO1	GSE53625
94187	-3.42179	12.6066	-18.6783	6.33E-55	1.13E-53	114.116	52.9475	TMPRSS11A	GSE53625
94188	1.09012	11.6605	18.6742	6.58E-55	1.17E-53	114.077	52.9311	WDR53	GSE53625
94189	-2.63779	6.23859	-18.6714	6.76E-55	1.20E-53	114.05	52.9197	ACADL	GSE53625
94190	1.04338	12.0144	18.6688	6.93E-55	1.23E-53	114.025	52.9096	TOP1MT	GSE53625
94191	2.87603	7.83329	18.668	6.99E-55	1.24E-53	114.017	52.9065	DNAH17	GSE53625
94192	-1.36498	7.97765	-18.6675	7.02E-55	1.24E-53	114.013	52.905	MAPT	GSE53625
94193	1.1681	9.22511	18.6593	7.58E-55	1.34E-53	113.935	52.8717	TMEM44	GSE53625
94194	-2.07221	16.0843	-18.6562	7.81E-55	1.38E-53	113.906	52.8593	KRT13	GSE53625
94195	-1.55066	9.28358	-18.6553	7.88E-55	1.39E-53	113.897	52.856	PLCD4	GSE53625
94196	-1.74628	11.0499	-18.6542	7.96E-55	1.41E-53	113.887	52.8519	PLEKHA7	GSE53625
94197	-3.09647	11.5965	-18.6503	8.26E-55	1.46E-53	113.85	52.8361	CYP2C18	GSE53625
94198	-1.81112	9.68284	-18.6321	9.83E-55	1.73E-53	113.676	52.7612	SPATA19	GSE53625
94199	2.56497	9.66777	18.6286	1.02E-54	1.79E-53	113.644	52.7475	EN1	GSE53625
94200	0.739798	11.7136	18.6259	1.04E-54	1.83E-53	113.618	52.7365	SNRPG	GSE53625
94201	-1.79578	10.2692	-18.6105	1.21E-54	2.12E-53	113.472	52.6737	GFRA1	GSE53625
94202	1.16038	12.6125	18.6105	1.21E-54	2.12E-53	113.471	52.6737	ITGAV	GSE53625
94203	0.845561	14.3017	18.6068	1.25E-54	2.19E-53	113.436	52.6589	EBNA1BP2	GSE53625
94204	1.36365	10.5046	18.6055	1.27E-54	2.22E-53	113.424	52.6542	HELLS	GSE53625
94205	-2.10172	10.6384	-18.6021	1.31E-54	2.29E-53	113.392	52.6407	NANOS2	GSE53625
94206	-1.12605	10.2556	-18.6017	1.31E-54	2.30E-53	113.388	52.6391	UPRT	GSE53625
94207	-1.11344	11.9189	-18.5995	1.34E-54	2.34E-53	113.367	52.6306	ESAM	GSE53625
94208	1.46936	11.4403	18.598	1.36E-54	2.37E-53	113.353	52.6246	SOCS1	GSE53625
94209	1.99696	12.8187	18.5906	1.46E-54	2.54E-53	113.283	52.5949	COL8A1	GSE53625
94210	-1.52045	10.7872	-18.5793	1.62E-54	2.83E-53	113.175	52.5484	MAFA	GSE53625
94211	0.578274	14.8266	18.5705	1.76E-54	3.07E-53	113.092	52.5127	XRCC6	GSE53625
94212	0.624784	14.3014	18.5701	1.77E-54	3.08E-53	113.088	52.5113	PSMA1	GSE53625
94213	-2.93784	7.35338	-18.5685	1.80E-54	3.13E-53	113.073	52.5051	C9orf152	GSE53625
94214	-2.58363	7.17593	-18.5658	1.85E-54	3.20E-53	113.047	52.4945	FIGF	GSE53625
94215	-2.20023	8.00791	-18.5637	1.88E-54	3.27E-53	113.027	52.4861	PRR26	GSE53625
94216	1.89314	11.1433	18.5568	2.01E-54	3.48E-53	112.962	52.4583	IL4I1	GSE53625
94217	-3.09517	12.8091	-18.5489	2.17E-54	3.75E-53	112.886	52.4257	CEACAM6	GSE53625
94218	0.869385	11.6176	18.5459	2.23E-54	3.86E-53	112.859	52.414	HGH1	GSE53625
94219	-1.1556	12.466	-18.5399	2.36E-54	4.08E-53	112.802	52.3896	DEF6	GSE53625
94220	-1.20972	13.6299	-18.5388	2.39E-54	4.12E-53	112.791	52.3854	LTA4H	GSE53625
94221	-3.30719	9.90318	-18.5273	2.66E-54	4.59E-53	112.682	52.3384	ADGRF1	GSE53625
94222	0.64044	15.1908	18.5221	2.80E-54	4.82E-53	112.632	52.3173	PTMA	GSE53625
94223	0.804057	13.6661	18.52	2.86E-54	4.91E-53	112.612	52.309	IMP4	GSE53625
94224	2.09818	11.3783	18.5124	3.07E-54	5.27E-53	112.54	52.2779	LOX	GSE53625
94225	0.833289	13.4075	18.4993	3.48E-54	5.96E-53	112.416	52.2244	CCT2	GSE53625
94226	1.57264	12.0585	18.4965	3.57E-54	6.12E-53	112.389	52.2131	C12orf75	GSE53625
94227	1.01499	9.55066	18.4957	3.60E-54	6.16E-53	112.382	52.2104	TMEM138	GSE53625
94228	-2.06356	7.87188	-18.4949	3.63E-54	6.20E-53	112.374	52.2075	CKMT2	GSE53625
94229	-1.53852	12.1064	-18.494	3.65E-54	6.25E-53	112.366	52.2044	ALOX12	GSE53625
94230	1.01547	12.9884	18.4914	3.75E-54	6.40E-53	112.341	52.1939	KIAA0930	GSE53625
94231	-2.29798	7.62861	-18.4896	3.81E-54	6.50E-53	112.324	52.1869	C1QTNF7	GSE53625
94232	-1.05525	12.0744	-18.4874	3.89E-54	6.63E-53	112.304	52.1784	FAM172A	GSE53625
94233	1.2088	10.378	18.4811	4.13E-54	7.04E-53	112.243	52.1527	SLC26A6	GSE53625
94234	2.45673	7.94392	18.4809	4.14E-54	7.05E-53	112.241	52.1521	GRP	GSE53625
94235	1.12915	13.6438	18.4787	4.23E-54	7.18E-53	112.221	52.1436	CEBPB	GSE53625
94236	-1.94171	12.3345	-18.4717	4.52E-54	7.67E-53	112.154	52.1151	TP53INP2	GSE53625
94237	1.4363	12.6171	18.4702	4.58E-54	7.77E-53	112.14	52.1094	CCNB1	GSE53625
94238	0.70553	12.9487	18.4661	4.77E-54	8.07E-53	112.101	52.0929	SNRPB2	GSE53625
94239	0.810206	14.2832	18.465	4.82E-54	8.15E-53	112.09	52.0886	PSMA4	GSE53625
94240	-0.906562	14.3694	-18.4586	5.12E-54	8.66E-53	112.03	52.0626	SH3GL1	GSE53625
94241	0.981436	11.1646	18.4524	5.43E-54	9.17E-53	111.971	52.0375	ZWILCH	GSE53625
94242	-1.83658	6.82881	-18.4409	6.06E-54	1.02E-52	111.862	51.9905	TEC	GSE53625
94243	1.83076	10.2835	18.4291	6.78E-54	1.14E-52	111.75	51.9421	TTK	GSE53625
94244	-1.95146	7.48551	-18.4223	7.23E-54	1.22E-52	111.685	51.9143	RHBG	GSE53625
94245	1.56186	14.1767	18.4202	7.38E-54	1.24E-52	111.665	51.906	COL6A1	GSE53625
94246	1.29597	10.8357	18.4169	7.61E-54	1.28E-52	111.634	51.893	HAPLN3	GSE53625
94247	2.02339	7.86312	18.4098	8.14E-54	1.37E-52	111.567	51.8641	GLI1	GSE53625
94248	2.14799	9.39974	18.408	8.29E-54	1.39E-52	111.549	51.8568	SDS	GSE53625
94249	0.909564	13.4175	18.4075	8.32E-54	1.39E-52	111.545	51.8555	MCM3	GSE53625
94250	-0.789657	11.8602	-18.4003	8.92E-54	1.49E-52	111.476	51.8259	PBRM1	GSE53625
94251	-4.23965	8.50102	-18.3975	9.15E-54	1.53E-52	111.45	51.815	MYOC	GSE53625
94252	-1.40455	12.8696	-18.3955	9.33E-54	1.56E-52	111.431	51.807	ABHD5	GSE53625
94253	1.12391	12.8413	18.3904	9.79E-54	1.64E-52	111.383	51.7864	PARP14	GSE53625
94254	0.838923	11.9629	18.3886	9.96E-54	1.66E-52	111.366	51.7794	TAF2	GSE53625
94255	-1.82345	9.9208	-18.3884	9.99E-54	1.66E-52	111.363	51.7787	SLC37A1	GSE53625
94256	0.831314	11.5253	18.3853	1.03E-53	1.71E-52	111.334	51.7664	SPATS2	GSE53625
94257	-1.68644	10.957	-18.3833	1.05E-53	1.74E-52	111.315	51.7588	SLC44A3	GSE53625
94258	1.56314	4.22818	18.3827	1.05E-53	1.75E-52	111.309	51.7564	EBLN1	GSE53625
94259	-2.0704	6.68609	-18.3804	1.08E-53	1.79E-52	111.288	51.7477	LMOD3	GSE53625
94260	-0.775306	11.8631	-18.3731	1.16E-53	1.92E-52	111.218	51.7176	TAOK3	GSE53625
94261	2.5001	6.14029	18.3642	1.26E-53	2.08E-52	111.134	51.6814	DLL3	GSE53625
94262	-1.83824	11.2752	-18.3636	1.26E-53	2.09E-52	111.128	51.6791	GATSL3	GSE53625
94263	0.978006	10.6459	18.363	1.27E-53	2.10E-52	111.122	51.6773	CHAF1A	GSE53625
94264	-0.804245	11.0347	-18.3591	1.32E-53	2.18E-52	111.085	51.6614	IL17RC	GSE53625
94265	-1.1113	13.0346	-18.3548	1.37E-53	2.27E-52	111.045	51.6442	PHACTR4	GSE53625
94266	-1.65862	11.2668	-18.353	1.40E-53	2.31E-52	111.028	51.6373	APOA1	GSE53625
94267	0.818329	13.7282	18.3471	1.48E-53	2.44E-52	110.971	51.6131	YWHAH	GSE53625
94268	-1.20321	13.8032	-18.345	1.51E-53	2.48E-52	110.951	51.6048	FAM129A	GSE53625
94269	0.814885	10.9012	18.3403	1.58E-53	2.60E-52	110.907	51.5858	CHPF2	GSE53625
94270	-2.92977	12.0769	-18.34	1.58E-53	2.60E-52	110.904	51.5853	CXCL17	GSE53625
94271	0.857918	12.6612	18.3394	1.59E-53	2.61E-52	110.899	51.5833	AATF	GSE53625
94272	-1.53468	12.7713	-18.331	1.72E-53	2.82E-52	110.819	51.549	ELF3	GSE53625
94273	1.44257	8.64768	18.327	1.79E-53	2.93E-52	110.781	51.5326	CASC5	GSE53625
94274	-1.01176	14.3908	-18.3154	2.00E-53	3.27E-52	110.671	51.4853	PEBP1	GSE53625
94275	1.32219	9.60569	18.3075	2.16E-53	3.53E-52	110.595	51.4528	SDK1	GSE53625
94276	0.636183	11.8864	18.3016	2.28E-53	3.72E-52	110.54	51.4292	ILF3	GSE53625
94277	-2.00405	12.3334	-18.299	2.34E-53	3.81E-52	110.515	51.4188	HS3ST1	GSE53625
94278	0.938976	11.8396	18.2913	2.51E-53	4.10E-52	110.442	51.3875	CKAP5	GSE53625
94279	2.17595	6.1861	18.2832	2.71E-53	4.42E-52	110.366	51.3544	WDR72	GSE53625
94280	-0.800193	12.4381	-18.2777	2.86E-53	4.66E-52	110.313	51.332	MIOS	GSE53625
94281	-1.15255	13.1696	-18.2752	2.93E-53	4.76E-52	110.289	51.3221	DBNL	GSE53625
94282	0.804488	15.2478	18.2552	3.54E-53	5.76E-52	110.1	51.2399	RPL35A	GSE53625
94283	0.95612	12.2844	18.2491	3.76E-53	6.10E-52	110.041	51.2148	DCAF13	GSE53625
94284	-1.3665	11.0275	-18.2456	3.88E-53	6.29E-52	110.009	51.2011	NAAA	GSE53625
94285	-2.05068	12.3046	-18.245	3.90E-53	6.33E-52	110.003	51.1989	AP1G2	GSE53625
94286	0.842867	12.6374	18.2374	4.20E-53	6.79E-52	109.931	51.1681	KDM1A	GSE53625
94287	-0.703975	13.5017	-18.2258	4.69E-53	7.58E-52	109.82	51.1202	SUCLG1	GSE53625
94288	-2.70644	8.04053	-18.2237	4.78E-53	7.73E-52	109.8	51.112	PRKAA2	GSE53625
94289	0.701136	12.3145	18.2127	5.31E-53	8.57E-52	109.696	51.0672	PDAP1	GSE53625
94290	-2.30775	9.61908	-18.2105	5.42E-53	8.75E-52	109.675	51.0582	MYOCD	GSE53625
94291	-2.99857	8.84255	-18.2048	5.72E-53	9.22E-52	109.621	51.0353	CD207	GSE53625
94292	1.54785	7.64594	18.2012	5.92E-53	9.53E-52	109.587	51.021	ITGA11	GSE53625
94293	0.872315	12.6984	18.1892	6.64E-53	1.07E-51	109.473	50.9717	MIS18A	GSE53625
94294	4.23522	9.31058	18.1844	6.95E-53	1.12E-51	109.428	50.9523	MMP10	GSE53625
94295	-1.50576	10.5717	-18.1707	7.92E-53	1.27E-51	109.298	50.896	SH3BGR	GSE53625
94296	0.983594	10.2906	18.1704	7.93E-53	1.27E-51	109.295	50.8953	TMEM185B	GSE53625
94297	1.58997	8.60502	18.1684	8.09E-53	1.30E-51	109.275	50.8872	DEPDC1	GSE53625
94298	1.26667	3.97984	18.1576	8.97E-53	1.44E-51	109.173	50.8431	KRTAP22-2	GSE53625
94299	1.41451	10.908	18.1565	9.06E-53	1.45E-51	109.163	50.8392	COL27A1	GSE53625
94300	-2.39843	7.58746	-18.1561	9.10E-53	1.45E-51	109.159	50.8377	SMTNL2	GSE53625
94301	0.775371	9.2593	18.1538	9.29E-53	1.48E-51	109.137	50.8287	ZNF697	GSE53625
94302	0.92188	9.90425	18.1537	9.31E-53	1.48E-51	109.136	50.8285	ILF2	GSE53625
94303	-1.36193	12.1832	-18.1521	9.45E-53	1.51E-51	109.121	50.8225	VPS37B	GSE53625
94304	1.0446	12.5603	18.1488	9.74E-53	1.55E-51	109.09	50.8094	NCAPD2	GSE53625
94305	1.14358	9.67056	18.1467	9.94E-53	1.58E-51	109.07	50.8011	MMS22L	GSE53625
94306	-1.63691	7.94726	-18.142	1.04E-52	1.65E-51	109.026	50.7821	PDE1C	GSE53625
94307	-3.73336	10.6898	-18.1419	1.04E-52	1.65E-51	109.025	50.7819	PLA2G2A	GSE53625
94308	1.7201	10.9794	18.1408	1.05E-52	1.67E-51	109.014	50.778	RUNX2	GSE53625
94309	1.54258	10.5326	18.1405	1.06E-52	1.67E-51	109.011	50.7767	USP18	GSE53625
94310	-1.6427	14.1425	-18.1383	1.08E-52	1.70E-51	108.991	50.7683	SFXN3	GSE53625
94311	1.35064	14.5941	18.1274	1.20E-52	1.89E-51	108.887	50.7234	HIST1H2BG	GSE53625
94312	-1.74269	12.0695	-18.1184	1.30E-52	2.06E-51	108.802	50.687	PDZD2	GSE53625
94313	1.68702	11.9968	18.1163	1.33E-52	2.10E-51	108.782	50.6787	MELK	GSE53625
94314	0.793586	11.2173	18.1023	1.52E-52	2.39E-51	108.649	50.6214	XPO5	GSE53625
94315	-1.83731	10.957	-18.1001	1.55E-52	2.44E-51	108.628	50.6124	TM7SF2	GSE53625
94316	3.02474	5.22343	18.1	1.55E-52	2.44E-51	108.627	50.6123	COL11A1	GSE53625
94317	1.39436	10.5767	18.0904	1.70E-52	2.67E-51	108.536	50.5734	TIMELESS	GSE53625
94318	-2.46707	9.66584	-18.0836	1.81E-52	2.85E-51	108.471	50.5454	DMD	GSE53625
94319	-0.996004	12.4854	-18.0781	1.91E-52	3.00E-51	108.419	50.5231	GFOD2	GSE53625
94320	-3.84702	11.3856	-18.0672	2.12E-52	3.32E-51	108.316	50.4788	CWH43	GSE53625
94321	1.32994	14.0016	18.0657	2.15E-52	3.37E-51	108.302	50.4729	COL4A1	GSE53625
94322	1.93507	9.60099	18.0507	2.48E-52	3.88E-51	108.159	50.4112	DFNA5	GSE53625
94323	2.93568	7.17732	18.0432	2.66E-52	4.16E-51	108.089	50.3809	DLX6	GSE53625
94324	-2.94138	10.5338	-18.0415	2.70E-52	4.22E-51	108.072	50.3742	ABI3BP	GSE53625
94325	-1.68511	12.3052	-18.0374	2.81E-52	4.39E-51	108.033	50.3575	C15orf52	GSE53625
94326	0.990438	11.1285	18.0285	3.06E-52	4.77E-51	107.949	50.3213	POP1	GSE53625
94327	-2.04162	11.5766	-18.0262	3.13E-52	4.87E-51	107.927	50.3121	RNF222	GSE53625
94328	-1.13668	12.2106	-18.0191	3.34E-52	5.21E-51	107.86	50.2833	ARRDC3	GSE53625
94329	-1.38873	10.7126	-18.0086	3.69E-52	5.75E-51	107.761	50.2404	ULK3	GSE53625
94330	1.74789	11.4985	17.9878	4.50E-52	7.00E-51	107.563	50.1549	COL7A1	GSE53625
94331	3.67303	7.95823	17.985	4.63E-52	7.19E-51	107.536	50.1434	SHISA2	GSE53625
94332	1.23901	12.8825	17.9845	4.65E-52	7.21E-51	107.532	50.1418	TYMS	GSE53625
94333	-3.29483	8.52234	-17.9837	4.68E-52	7.26E-51	107.524	50.139	SCN7A	GSE53625
94334	-1.11416	9.2606	-17.9834	4.70E-52	7.28E-51	107.521	50.1381	ADCY6	GSE53625
94335	-1.86641	13.5248	-17.978	4.94E-52	7.65E-51	107.47	50.1162	DUOX1	GSE53625
94336	-0.98594	12.5175	-17.9745	5.11E-52	7.91E-51	107.436	50.102	TICAM1	GSE53625
94337	-1.16075	9.55264	-17.971	5.28E-52	8.16E-51	107.404	50.0882	GANC	GSE53625
94338	-0.677627	13.7915	-17.9614	5.79E-52	8.93E-51	107.313	50.049	HECA	GSE53625
94339	-1.36648	8.99501	-17.9492	6.50E-52	1.00E-50	107.197	49.9988	BTNL9	GSE53625
94340	1.42963	7.84997	17.9244	8.23E-52	1.27E-50	106.962	49.8969	P4HA3	GSE53625
94341	-1.40889	11.7668	-17.9202	8.56E-52	1.32E-50	106.922	49.88	ZDHHC13	GSE53625
94342	1.57733	9.91161	17.9197	8.60E-52	1.32E-50	106.917	49.8783	PAQR4	GSE53625
94343	-1.09671	13.549	-17.9141	9.07E-52	1.39E-50	106.865	49.8558	CTNND1	GSE53625
94344	-1.06457	12.5112	-17.9085	9.57E-52	1.47E-50	106.811	49.8327	NPEPPS	GSE53625
94345	-1.42352	12.7357	-17.9049	9.90E-52	1.52E-50	106.777	49.8183	DYNLT3	GSE53625
94346	0.749598	10.9021	17.9027	1.01E-51	1.55E-50	106.756	49.8097	DUS4L	GSE53625
94347	-2.64305	11.1458	-17.8918	1.12E-51	1.72E-50	106.653	49.7651	HS3ST6	GSE53625
94348	2.27703	9.68682	17.8851	1.20E-51	1.83E-50	106.589	49.7377	PCSK9	GSE53625
94349	-1.45496	13.1044	-17.8847	1.20E-51	1.83E-50	106.586	49.7367	RBM47	GSE53625
94350	0.832489	13.2117	17.8776	1.28E-51	1.96E-50	106.518	49.7075	NOP56	GSE53625
94351	1.43836	10.4525	17.8752	1.31E-51	2.00E-50	106.495	49.698	ORC6	GSE53625
94352	-2.41284	11.3066	-17.8618	1.49E-51	2.27E-50	106.368	49.6431	IL33	GSE53625
94353	-0.877954	11.0338	-17.8602	1.51E-51	2.31E-50	106.353	49.637	GNAI3	GSE53625
94354	-1.48926	7.62685	-17.852	1.64E-51	2.49E-50	106.276	49.6036	UBXN10	GSE53625
94355	1.19626	12.084	17.8484	1.69E-51	2.58E-50	106.242	49.5892	PDIA5	GSE53625
94356	-0.755134	13.2993	-17.8463	1.73E-51	2.63E-50	106.221	49.5807	FBXW5	GSE53625
94357	-0.975141	13.2982	-17.844	1.77E-51	2.68E-50	106.2	49.5718	ASCC2	GSE53625
94358	1.00366	12.4689	17.8398	1.84E-51	2.79E-50	106.16	49.5546	RPA3	GSE53625
94359	-1.3385	11.6906	-17.8313	1.99E-51	3.02E-50	106.08	49.5202	LMO2	GSE53625
94360	2.19093	9.6441	17.8277	2.06E-51	3.12E-50	106.045	49.5056	LRP12	GSE53625
94361	0.781133	13.7469	17.826	2.09E-51	3.17E-50	106.029	49.4991	HEXB	GSE53625
94362	-1.60467	12.5248	-17.8223	2.17E-51	3.28E-50	105.994	49.484	TIAM1	GSE53625
94363	-1.68139	10.7841	-17.8213	2.19E-51	3.31E-50	105.985	49.4803	GPT2	GSE53625
94364	-0.920007	12.4002	-17.8118	2.40E-51	3.62E-50	105.895	49.4415	PLXNB1	GSE53625
94365	-0.958774	13.1301	-17.8102	2.43E-51	3.67E-50	105.879	49.4353	CMPK1	GSE53625
94366	-0.949393	10.8367	-17.8073	2.50E-51	3.77E-50	105.852	49.4237	TCAIM	GSE53625
94367	2.45016	11.096	17.794	2.84E-51	4.28E-50	105.726	49.369	TNFAIP6	GSE53625
94368	-1.51304	10.1907	-17.7833	3.14E-51	4.73E-50	105.624	49.3253	UPK2	GSE53625
94369	-1.27658	12.1574	-17.7805	3.23E-51	4.85E-50	105.598	49.3144	ELL2	GSE53625
94370	-1.18446	12.2533	-17.7793	3.27E-51	4.90E-50	105.586	49.3095	TOB1	GSE53625
94371	-1.63386	7.55776	-17.7688	3.61E-51	5.41E-50	105.487	49.2667	ZNF471	GSE53625
94372	-1.52108	9.76343	-17.7651	3.74E-51	5.60E-50	105.452	49.2519	ZNF493	GSE53625
94373	-0.710622	14.0003	-17.7605	3.90E-51	5.85E-50	105.408	49.2331	USO1	GSE53625
94374	0.699041	14.9543	17.7576	4.01E-51	6.00E-50	105.381	49.2215	TFG	GSE53625
94375	3.73964	9.04264	17.7554	4.10E-51	6.12E-50	105.36	49.213	CXCL8	GSE53625
94376	-0.746114	12.2801	-17.7492	4.35E-51	6.49E-50	105.301	49.1876	RUFY1	GSE53625
94377	-2.04197	11.0733	-17.7475	4.42E-51	6.59E-50	105.285	49.1812	ECHDC3	GSE53625
94378	0.913848	9.77606	17.7387	4.80E-51	7.16E-50	105.201	49.145	FHOD1	GSE53625
94379	-1.63887	10.1266	-17.7385	4.81E-51	7.17E-50	105.2	49.1446	OR10G3	GSE53625
94380	-1.25759	12.297	-17.7298	5.22E-51	7.78E-50	105.118	49.1092	CLCN3	GSE53625
94381	-1.64811	9.78922	-17.7277	5.33E-51	7.92E-50	105.098	49.101	GPR27	GSE53625
94382	-2.0089	9.38626	-17.7209	5.69E-51	8.45E-50	105.033	49.0732	GALNT16	GSE53625
94383	-1.22256	12.2622	-17.7003	6.91E-51	1.03E-49	104.838	48.9887	TYRO3	GSE53625
94384	-1.00078	13.291	-17.6971	7.13E-51	1.06E-49	104.808	48.976	PPP1CB	GSE53625
94385	-2.8022	11.8727	-17.6939	7.35E-51	1.09E-49	104.778	48.963	KLK12	GSE53625
94386	0.952113	9.32522	17.6924	7.45E-51	1.10E-49	104.763	48.9572	TMEM201	GSE53625
94387	1.6459	11.4183	17.6822	8.21E-51	1.21E-49	104.667	48.9155	MB21D1	GSE53625
94388	-2.52193	10.2834	-17.6764	8.67E-51	1.28E-49	104.612	48.8921	ATG9B	GSE53625
94389	-2.02469	12.7867	-17.6625	9.90E-51	1.46E-49	104.48	48.835	HES5	GSE53625
94390	1.17384	9.92174	17.6571	1.04E-50	1.54E-49	104.429	48.8133	MFSD12	GSE53625
94391	-0.732445	11.3841	-17.6506	1.11E-50	1.63E-49	104.367	48.7866	CCDC125	GSE53625
94392	0.916655	13.6166	17.6435	1.19E-50	1.75E-49	104.3	48.7578	TTL	GSE53625
94393	0.977755	12.4535	17.6433	1.19E-50	1.75E-49	104.298	48.7572	KIF22	GSE53625
94394	1.26791	9.30483	17.6329	1.31E-50	1.93E-49	104.2	48.7148	C18orf54	GSE53625
94395	0.868004	15.8365	17.6327	1.31E-50	1.93E-49	104.198	48.7144	RPL35	GSE53625
94396	1.90706	8.28686	17.6321	1.32E-50	1.94E-49	104.192	48.7124	KIF18A	GSE53625
94397	0.659885	13.7975	17.6308	1.34E-50	1.96E-49	104.179	48.7071	CCT3	GSE53625
94398	0.87276	13.6295	17.6305	1.34E-50	1.97E-49	104.177	48.7063	AHSA1	GSE53625
94399	0.851416	12.2772	17.6274	1.38E-50	2.02E-49	104.147	48.6939	PRPF4	GSE53625
94400	-1.26702	13.5899	-17.6209	1.47E-50	2.15E-49	104.086	48.6675	CAMK2N1	GSE53625
94401	0.861677	10.3957	17.6131	1.58E-50	2.31E-49	104.012	48.6357	SMG9	GSE53625
94402	1.75185	8.44608	17.6077	1.67E-50	2.43E-49	103.961	48.6138	ULBP1	GSE53625
94403	-2.06066	11.1081	-17.5998	1.80E-50	2.62E-49	103.886	48.5815	SDPR	GSE53625
94404	-1.02626	13.5184	-17.5994	1.80E-50	2.63E-49	103.883	48.5805	STK40	GSE53625
94405	1.56692	12.0584	17.587	2.03E-50	2.95E-49	103.765	48.5296	PPFIA1	GSE53625
94406	-2.14885	5.7535	-17.584	2.08E-50	3.04E-49	103.737	48.5178	CADM2	GSE53625
94407	1.4644	13.1186	17.5836	2.09E-50	3.05E-49	103.733	48.5164	ITGA3	GSE53625
94408	-1.91402	12.0146	-17.5834	2.10E-50	3.05E-49	103.731	48.5158	EYA2	GSE53625
94409	0.785136	12.409	17.5792	2.18E-50	3.17E-49	103.691	48.4989	YTHDF1	GSE53625
94410	1.96857	5.86319	17.5786	2.20E-50	3.19E-49	103.686	48.4968	CILP2	GSE53625
94411	1.32469	9.39395	17.5761	2.25E-50	3.26E-49	103.662	48.4869	C11orf84	GSE53625
94412	1.59418	10.1143	17.5664	2.46E-50	3.57E-49	103.57	48.4474	MEX3A	GSE53625
94413	-1.03995	13.2758	-17.5621	2.57E-50	3.72E-49	103.529	48.4299	CLIP1	GSE53625
94414	-3.02862	14.0171	-17.5562	2.72E-50	3.93E-49	103.473	48.4059	TGM1	GSE53625
94415	1.28502	14.2258	17.5559	2.72E-50	3.93E-49	103.471	48.4052	MRPL21	GSE53625
94416	-1.76283	14.2549	-17.5524	2.81E-50	4.06E-49	103.438	48.3911	EPHX3	GSE53625
94417	-1.42599	10.5298	-17.5463	2.98E-50	4.31E-49	103.379	48.366	CDKN2AIP	GSE53625
94418	0.686203	13.2387	17.5461	2.99E-50	4.31E-49	103.378	48.3657	PSMD3	GSE53625
94419	-1.84955	11.2634	-17.5316	3.43E-50	4.94E-49	103.241	48.3064	CXCL12	GSE53625
94420	1.75239	10.6587	17.5315	3.43E-50	4.94E-49	103.239	48.3062	MLF1	GSE53625
94421	-1.13765	10.6702	-17.5047	4.43E-50	6.37E-49	102.986	48.1961	NCOA1	GSE53625
94422	-1.68397	10.8887	-17.5021	4.54E-50	6.52E-49	102.961	48.1856	ALS2CL	GSE53625
94423	2.81211	7.14752	17.4843	5.37E-50	7.71E-49	102.793	48.1128	MISP	GSE53625
94424	1.36801	11.7745	17.4819	5.49E-50	7.88E-49	102.771	48.1035	PMEPA1	GSE53625
94425	1.59721	9.49339	17.4806	5.56E-50	7.97E-49	102.758	48.0983	LYPD1	GSE53625
94426	-0.838744	11.4534	-17.4789	5.66E-50	8.10E-49	102.741	48.0915	CCDC186	GSE53625
94427	-1.27789	13.4578	-17.472	6.03E-50	8.64E-49	102.677	48.0637	RND3	GSE53625
94428	2.28735	6.05938	17.466	6.39E-50	9.13E-49	102.62	48.0394	KRTAP4-1	GSE53625
94429	-1.67478	11.0432	-17.465	6.45E-50	9.21E-49	102.61	48.0355	SGCA	GSE53625
94430	-1.0452	12.1158	-17.4632	6.56E-50	9.37E-49	102.593	48.0284	TECPR1	GSE53625
94431	-2.442	10.1679	-17.4515	7.33E-50	1.05E-48	102.482	47.9804	OTOP3	GSE53625
94432	-2.24493	8.8605	-17.4376	8.36E-50	1.19E-48	102.351	47.9238	CD1E	GSE53625
94433	-3.284	8.43265	-17.4375	8.38E-50	1.19E-48	102.35	47.9235	SERPINB12	GSE53625
94434	-0.963936	11.9212	-17.4081	1.11E-49	1.57E-48	102.072	47.803	ZNF101	GSE53625
94435	-0.958212	10.9709	-17.4049	1.14E-49	1.62E-48	102.041	47.7898	C1orf21	GSE53625
94436	-1.09652	11.2924	-17.4	1.20E-49	1.70E-48	101.995	47.7701	SNRK	GSE53625
94437	-0.965247	12.602	-17.3981	1.22E-49	1.73E-48	101.977	47.7628	GNG12	GSE53625
94438	-2.12579	10.0976	-17.396	1.24E-49	1.76E-48	101.957	47.7545	SLC7A2	GSE53625
94439	-2.21904	10.6795	-17.3943	1.26E-49	1.79E-48	101.941	47.7477	ITGA8	GSE53625
94440	2.51421	11.4735	17.3865	1.36E-49	1.92E-48	101.867	47.7161	FCGR3A	GSE53625
94441	-1.40764	7.27011	-17.3855	1.37E-49	1.94E-48	101.858	47.7123	TMEM252	GSE53625
94442	-1.30609	14.1257	-17.3726	1.55E-49	2.19E-48	101.736	47.6594	TST	GSE53625
94443	2.66352	8.21238	17.3625	1.71E-49	2.41E-48	101.64	47.6182	LAMP5	GSE53625
94444	1.32819	12.2779	17.3573	1.79E-49	2.53E-48	101.591	47.597	GPX8	GSE53625
94445	2.47433	5.87531	17.346	1.99E-49	2.81E-48	101.484	47.551	MSX2	GSE53625
94446	-2.03268	11.6469	-17.3423	2.06E-49	2.91E-48	101.45	47.5363	FBXL16	GSE53625
94447	-1.39305	13.3693	-17.3341	2.23E-49	3.14E-48	101.371	47.5026	ARRB2	GSE53625
94448	-1.38874	11.917	-17.3239	2.46E-49	3.46E-48	101.275	47.461	STX19	GSE53625
94449	-1.63843	11.5475	-17.3237	2.46E-49	3.46E-48	101.274	47.4607	OR2Z1	GSE53625
94450	-1.8604	8.08865	-17.3198	2.56E-49	3.59E-48	101.237	47.4449	SCUBE1	GSE53625
94451	-2.41657	8.21639	-17.3112	2.77E-49	3.89E-48	101.155	47.4098	PDZRN4	GSE53625
94452	1.53705	8.86172	17.2984	3.13E-49	4.39E-48	101.034	47.3575	STRIP2	GSE53625
94453	-2.17596	9.55116	-17.2947	3.24E-49	4.54E-48	100.999	47.3427	RBPMS2	GSE53625
94454	1.81694	9.70527	17.2923	3.32E-49	4.64E-48	100.977	47.3331	GSG2	GSE53625
94455	-0.676028	13.3382	-17.2892	3.42E-49	4.78E-48	100.948	47.3208	TSG101	GSE53625
94456	1.27395	10.2637	17.2812	3.69E-49	5.15E-48	100.871	47.2879	SPC24	GSE53625
94457	-0.990287	14.8903	-17.279	3.76E-49	5.26E-48	100.851	47.2793	TECR	GSE53625
94458	-1.32257	13.1285	-17.2708	4.07E-49	5.67E-48	100.773	47.2461	CRIP2	GSE53625
94459	1.69022	11.7296	17.2681	4.17E-49	5.82E-48	100.748	47.2352	RAI14	GSE53625
94460	1.11974	9.18704	17.2617	4.43E-49	6.18E-48	100.687	47.2092	CLCN2	GSE53625
94461	-2.72985	6.24201	-17.2583	4.58E-49	6.38E-48	100.655	47.1955	RSPO2	GSE53625
94462	1.45414	9.18857	17.257	4.64E-49	6.45E-48	100.643	47.1906	ARSI	GSE53625
94463	0.871771	14.333	17.2556	4.70E-49	6.53E-48	100.63	47.1852	SELT	GSE53625
94464	2.49755	8.25906	17.255	4.73E-49	6.56E-48	100.624	47.183	POU6F2	GSE53625
94465	0.776107	10.6801	17.2545	4.75E-49	6.59E-48	100.619	47.1813	GABPB1	GSE53625
94466	0.643775	12.4896	17.2534	4.80E-49	6.65E-48	100.609	47.1772	PIK3R4	GSE53625
94467	1.95031	9.55322	17.2522	4.85E-49	6.72E-48	100.597	47.1725	BIRC5	GSE53625
94468	0.95291	11.0272	17.2508	4.92E-49	6.81E-48	100.584	47.1669	SLC35B2	GSE53625
94469	-0.982353	12.1098	-17.2478	5.06E-49	7.00E-48	100.556	47.155	PIK3C2B	GSE53625
94470	-2.54776	15.245	-17.2447	5.21E-49	7.20E-48	100.527	47.1428	CNFN	GSE53625
94471	-0.74854	12.4438	-17.2382	5.54E-49	7.65E-48	100.465	47.1164	ISOC1	GSE53625
94472	-0.725139	10.3537	-17.2282	6.09E-49	8.41E-48	100.37	47.0754	CLASP2	GSE53625
94473	0.724502	9.19514	17.2268	6.17E-49	8.51E-48	100.357	47.07	PSMC3IP	GSE53625
94474	2.13424	12.6661	17.2204	6.56E-49	9.04E-48	100.297	47.0439	TENM2	GSE53625
94475	-2.31404	12.8247	-17.2183	6.69E-49	9.21E-48	100.277	47.0356	NMU	GSE53625
94476	-1.15369	12.8453	-17.2109	7.18E-49	9.87E-48	100.207	47.0055	TJP1	GSE53625
94477	-1.32142	10.1457	-17.2075	7.41E-49	1.02E-47	100.175	46.992	ZC4H2	GSE53625
94478	2.06812	6.19053	17.1931	8.50E-49	1.17E-47	100.038	46.9329	GUCA1A	GSE53625
94479	-1.14194	14.9972	-17.1886	8.87E-49	1.22E-47	99.9959	46.9148	ZFP36	GSE53625
94480	-1.53835	10.1047	-17.1878	8.94E-49	1.23E-47	99.9881	46.9117	OR10G8	GSE53625
94481	-2.14866	5.94507	-17.1798	9.63E-49	1.32E-47	99.9131	46.8794	RSPO1	GSE53625
94482	3.90896	8.89993	17.1751	1.01E-48	1.38E-47	99.8682	46.8602	MAGEA4	GSE53625
94483	-0.936915	10.3377	-17.1743	1.01E-48	1.39E-47	99.8613	46.8575	JADE1	GSE53625
94484	-0.615814	13.5873	-17.1675	1.08E-48	1.48E-47	99.7968	46.8298	TNIP1	GSE53625
94485	-2.07965	8.47216	-17.1671	1.09E-48	1.48E-47	99.7934	46.8287	SLC7A4	GSE53625
94486	-0.988766	12.3648	-17.1646	1.11E-48	1.52E-47	99.7694	46.8185	PCCA	GSE53625
94487	-0.78063	12.5215	-17.1645	1.11E-48	1.52E-47	99.768	46.8183	OSBPL2	GSE53625
94488	-1.49547	10.3553	-17.1611	1.15E-48	1.57E-47	99.7359	46.8046	GAS7	GSE53625
94489	-1.11346	12.7088	-17.1551	1.22E-48	1.66E-47	99.6794	46.7804	RGS14	GSE53625
94490	-2.39639	13.1814	-17.1538	1.23E-48	1.68E-47	99.6678	46.7757	SERPINB13	GSE53625
94491	-1.55945	8.20624	-17.1491	1.29E-48	1.75E-47	99.6227	46.7564	MYOZ1	GSE53625
94492	0.845033	11.748	17.1446	1.34E-48	1.83E-47	99.5804	46.7383	NDC1	GSE53625
94493	2.74528	8.11795	17.1382	1.43E-48	1.94E-47	99.5196	46.7122	PRAME	GSE53625
94494	0.912986	11.0108	17.1252	1.62E-48	2.19E-47	99.3974	46.6593	DSN1	GSE53625
94495	1.04271	12.1526	17.1082	1.90E-48	2.57E-47	99.2364	46.5895	UCK2	GSE53625
94496	-1.44659	9.99595	-17.0962	2.13E-48	2.88E-47	99.1232	46.5406	FAM221A	GSE53625
94497	-2.68459	12.4098	-17.0893	2.27E-48	3.07E-47	99.0578	46.5124	APOD	GSE53625
94498	1.90059	13.4633	17.0834	2.40E-48	3.25E-47	99.0018	46.4887	EPCAM	GSE53625
94499	-1.5134	13.2988	-17.0833	2.40E-48	3.25E-47	99.0016	46.4887	PIM1	GSE53625
94500	-0.923619	12.1184	-17.0815	2.44E-48	3.30E-47	98.9844	46.4815	EEA1	GSE53625
94501	-2.43615	12.7993	-17.0809	2.46E-48	3.31E-47	98.9791	46.4795	KLK11	GSE53625
94502	-1.30509	10.6994	-17.0648	2.86E-48	3.86E-47	98.8265	46.4134	CFP	GSE53625
94503	-0.890196	11.4572	-17.0565	3.10E-48	4.17E-47	98.748	46.3796	SPSB3	GSE53625
94504	1.31458	11.1408	17.0563	3.10E-48	4.18E-47	98.7464	46.3792	IQGAP3	GSE53625
94505	1.10912	7.81525	17.0488	3.33E-48	4.48E-47	98.6759	46.3489	MEST	GSE53625
94506	-1.69486	5.95835	-17.0451	3.45E-48	4.64E-47	98.6404	46.3338	C21orf62	GSE53625
94507	-0.99433	11.6774	-17.0365	3.74E-48	5.02E-47	98.5598	46.299	RAP1A	GSE53625
94508	1.17908	7.61926	17.028	4.06E-48	5.44E-47	98.4796	46.2644	RHEBL1	GSE53625
94509	0.654614	14.9161	17.0263	4.12E-48	5.52E-47	98.4634	46.2577	HMGB1	GSE53625
94510	1.10268	9.99214	17.0263	4.12E-48	5.52E-47	98.4626	46.2577	CEP85	GSE53625
94511	1.51162	8.67953	17.0245	4.19E-48	5.61E-47	98.4459	46.2507	CENPL	GSE53625
94512	1.75916	8.43874	17.0213	4.32E-48	5.78E-47	98.4154	46.2378	PNPLA3	GSE53625
94513	1.33133	12.7201	17.0152	4.58E-48	6.12E-47	98.3582	46.2132	KIAA0101	GSE53625
94514	-0.909043	12.5611	-17.0144	4.62E-48	6.16E-47	98.3505	46.2102	BLOC1S1	GSE53625
94515	-1.69982	10.0373	-17.0074	4.93E-48	6.58E-47	98.285	46.182	FAXDC2	GSE53625
94516	-2.03078	7.20065	-17.0008	5.25E-48	7.00E-47	98.2224	46.1551	CADM3	GSE53625
94517	1.7184	9.08256	16.9971	5.44E-48	7.24E-47	98.1871	46.1401	CENPI	GSE53625
94518	1.23793	9.99012	16.9931	5.65E-48	7.52E-47	98.1494	46.1239	IKBIP	GSE53625
94519	1.01388	9.30278	16.9856	6.06E-48	8.06E-47	98.0788	46.0936	DBF4B	GSE53625
94520	-1.7476	7.68377	-16.9824	6.25E-48	8.31E-47	98.0482	46.0806	CYP2C8	GSE53625
94521	0.950219	13.3384	16.9746	6.72E-48	8.93E-47	97.9751	46.049	LIMA1	GSE53625
94522	-1.17603	13.6513	-16.9687	7.11E-48	9.44E-47	97.9194	46.0251	SLK	GSE53625
94523	-1.35728	6.33785	-16.9675	7.19E-48	9.54E-47	97.9077	46.0204	CCDC178	GSE53625
94524	1.15342	10.8305	16.9672	7.21E-48	9.55E-47	97.9056	46.0198	ASF1B	GSE53625
94525	0.805604	12.2503	16.9656	7.32E-48	9.69E-47	97.8903	46.0135	TMEM223	GSE53625
94526	1.7799	7.16398	16.9608	7.66E-48	1.01E-46	97.8449	45.994	DLX4	GSE53625
94527	1.15819	12.1287	16.9596	7.75E-48	1.02E-46	97.8338	45.9895	LAMA3	GSE53625
94528	-1.65551	10.7679	-16.9576	7.90E-48	1.04E-46	97.8147	45.9815	ADGRG6	GSE53625
94529	-0.918593	12.2293	-16.9537	8.19E-48	1.08E-46	97.778	45.9659	SPRY1	GSE53625
94530	-1.28856	13.5214	-16.9413	9.22E-48	1.22E-46	97.6605	45.915	SSBP2	GSE53625
94531	-1.0288	11.3586	-16.9368	9.62E-48	1.27E-46	97.6184	45.8971	DOK4	GSE53625
94532	0.776804	11.1257	16.9348	9.80E-48	1.29E-46	97.5991	45.889	SMC2	GSE53625
94533	-0.842834	15.0257	-16.9338	9.89E-48	1.30E-46	97.5904	45.8855	CCDC64B	GSE53625
94534	-2.11962	11.2617	-16.931	1.02E-47	1.34E-46	97.5639	45.8743	RBP7	GSE53625
94535	0.825064	13.085	16.9272	1.05E-47	1.38E-46	97.5274	45.8588	ATIC	GSE53625
94536	1.12354	8.05642	16.9255	1.07E-47	1.40E-46	97.5119	45.8523	FSD1L	GSE53625
94537	-2.54159	8.71057	-16.9234	1.09E-47	1.43E-46	97.492	45.844	LEP	GSE53625
94538	2.15483	8.33999	16.9154	1.18E-47	1.54E-46	97.4163	45.8114	CHST1	GSE53625
94539	2.70047	5.26308	16.9057	1.29E-47	1.69E-46	97.3252	45.772	HOXA13	GSE53625
94540	0.688718	14.293	16.9052	1.30E-47	1.70E-46	97.3203	45.7702	SLIRP	GSE53625
94541	-1.33518	11.8543	-16.9002	1.36E-47	1.78E-46	97.2734	45.7501	DOCK9	GSE53625
94542	1.84842	7.98924	16.8985	1.38E-47	1.81E-46	97.2575	45.7435	MATN3	GSE53625
94543	1.13486	8.56483	16.8972	1.40E-47	1.83E-46	97.2451	45.7384	NREP	GSE53625
94544	-0.850974	10.2007	-16.8965	1.41E-47	1.84E-46	97.2384	45.7359	HDAC11	GSE53625
94545	-1.30578	12.2551	-16.8916	1.48E-47	1.92E-46	97.1915	45.7158	NTN1	GSE53625
94546	-1.06819	11.023	-16.8885	1.52E-47	1.98E-46	97.1624	45.7034	RUSC2	GSE53625
94547	-2.9178	10.4288	-16.8881	1.52E-47	1.99E-46	97.1586	45.7021	OGN	GSE53625
94548	-1.54627	10.872	-16.8802	1.64E-47	2.14E-46	97.0844	45.6701	GULP1	GSE53625
94549	-0.904921	11.8204	-16.8787	1.67E-47	2.17E-46	97.0705	45.6644	COL4A3BP	GSE53625
94550	2.12556	6.4155	16.8778	1.68E-47	2.18E-46	97.0616	45.6608	CFHR4	GSE53625
94551	-1.39052	10.3202	-16.8773	1.69E-47	2.19E-46	97.0566	45.659	AOX1	GSE53625
94552	0.98504	12.1046	16.875	1.73E-47	2.24E-46	97.0352	45.65	THOC6	GSE53625
94553	0.617611	13.5719	16.873	1.76E-47	2.28E-46	97.0166	45.6422	CCT4	GSE53625
94554	1.55959	6.91213	16.8667	1.87E-47	2.42E-46	96.9573	45.6167	KCNK9	GSE53625
94555	0.678408	11.5942	16.8594	2.00E-47	2.59E-46	96.8884	45.587	GFM1	GSE53625
94556	2.24635	9.24944	16.8592	2.00E-47	2.59E-46	96.8866	45.5866	IL24	GSE53625
94557	-0.579149	13.681	-16.8462	2.26E-47	2.93E-46	96.7641	45.5336	FOXO3	GSE53625
94558	3.82776	9.47709	16.8362	2.49E-47	3.22E-46	96.6693	45.4926	MMP13	GSE53625
94559	-1.25688	12.5621	-16.8352	2.51E-47	3.24E-46	96.6601	45.4889	QSOX1	GSE53625
94560	-2.42309	7.49354	-16.8328	2.57E-47	3.32E-46	96.6372	45.4793	BCL2L15	GSE53625
94561	2.75534	5.02194	16.8324	2.58E-47	3.33E-46	96.6339	45.4781	HTR2C	GSE53625
94562	0.818825	11.0574	16.832	2.59E-47	3.34E-46	96.6296	45.4767	ELOVL5	GSE53625
94563	-1.7574	10.7746	-16.8319	2.59E-47	3.34E-46	96.6292	45.4767	MYO5B	GSE53625
94564	-1.97994	14.6736	-16.83	2.64E-47	3.40E-46	96.611	45.4691	AQP3	GSE53625
94565	-1.14541	9.83978	-16.8253	2.76E-47	3.55E-46	96.5669	45.4502	SYNE1	GSE53625
94566	-0.928762	12.7291	-16.8224	2.84E-47	3.64E-46	96.5398	45.4388	QARS	GSE53625
94567	0.742756	12.5786	16.8008	3.48E-47	4.46E-46	96.3359	45.3503	CIRH1A	GSE53625
94568	-1.74886	6.14941	-16.7886	3.91E-47	5.01E-46	96.2203	45.3003	KIAA2022	GSE53625
94569	1.54903	12.8565	16.7858	4.01E-47	5.14E-46	96.194	45.2892	DSG2	GSE53625
94570	1.25268	11.0746	16.7785	4.30E-47	5.50E-46	96.1251	45.2595	VOPP1	GSE53625
94571	-1.65265	6.51797	-16.7776	4.33E-47	5.54E-46	96.1167	45.2561	PDCL2	GSE53625
94572	1.54552	10.1529	16.7717	4.58E-47	5.85E-46	96.0617	45.2325	ETV4	GSE53625
94573	2.00049	8.18279	16.7715	4.59E-47	5.87E-46	96.0591	45.2317	CABYR	GSE53625
94574	-1.43056	11.5374	-16.7694	4.68E-47	5.98E-46	96.0394	45.2234	DBNDD1	GSE53625
94575	-2.51634	11.7419	-16.7647	4.89E-47	6.24E-46	95.9954	45.2046	KPRP	GSE53625
94576	-1.78084	8.9509	-16.7623	5.01E-47	6.38E-46	95.9727	45.195	MYEF2	GSE53625
94577	3.56566	5.7067	16.7583	5.20E-47	6.62E-46	95.9351	45.179	EPYC	GSE53625
94578	0.95885	11.3496	16.7579	5.22E-47	6.64E-46	95.9312	45.1776	KIF3B	GSE53625
94579	-1.38245	12.0141	-16.7574	5.24E-47	6.67E-46	95.9266	45.1759	HMGN5	GSE53625
94580	-2.29321	12.3504	-16.7522	5.51E-47	7.00E-46	95.8775	45.1548	RRAD	GSE53625
94581	-1.48737	11.4356	-16.7489	5.68E-47	7.22E-46	95.8463	45.1416	MRVI1	GSE53625
94582	1.87357	8.29706	16.7482	5.72E-47	7.26E-46	95.8402	45.1392	PRR5L	GSE53625
94583	-1.88008	10.7487	-16.7407	6.14E-47	7.79E-46	95.7692	45.1086	WFDC1	GSE53625
94584	0.593269	16.1529	16.739	6.24E-47	7.91E-46	95.7533	45.102	UBB	GSE53625
94585	0.910126	8.12717	16.7379	6.30E-47	7.98E-46	95.7429	45.0978	RFX8	GSE53625
94586	1.00387	10.5831	16.7287	6.88E-47	8.70E-46	95.6564	45.0605	CDC7	GSE53625
94587	0.694726	13.8899	16.7286	6.88E-47	8.70E-46	95.6555	45.0604	PRMT1	GSE53625
94588	-1.54593	6.27306	-16.7258	7.07E-47	8.93E-46	95.6291	45.0492	C9orf66	GSE53625
94589	1.72516	10.982	16.7178	7.62E-47	9.63E-46	95.5534	45.0165	MLLT11	GSE53625
94590	-1.98097	11.5644	-16.7113	8.10E-47	1.02E-45	95.4927	44.9904	PLLP	GSE53625
94591	1.07377	12.8938	16.7101	8.19E-47	1.03E-45	95.4813	44.9858	PTGFRN	GSE53625
94592	1.07206	13.0732	16.7086	8.31E-47	1.05E-45	95.4672	44.98	COA6	GSE53625
94593	-1.02653	13.1056	-16.7068	8.46E-47	1.06E-45	95.4501	44.9728	STK24	GSE53625
94594	0.827277	12.5447	16.6936	9.58E-47	1.21E-45	95.3254	44.9189	CMC2	GSE53625
94595	-1.03637	11.6795	-16.6903	9.88E-47	1.24E-45	95.2946	44.9058	GOLGA6L10	GSE53625
94596	-0.76855	8.29829	-16.6849	1.04E-46	1.31E-45	95.2431	44.8837	ABCB1	GSE53625
94597	0.980532	10.6864	16.6833	1.06E-46	1.33E-45	95.2287	44.8777	CHAF1B	GSE53625
94598	1.33445	10.7185	16.6817	1.07E-46	1.34E-45	95.2137	44.8715	CDCA7L	GSE53625
94599	0.896062	7.70641	16.678	1.11E-46	1.39E-45	95.179	44.8567	RP11-552F3.12	GSE53625
94600	1.79486	11.6286	16.6777	1.11E-46	1.39E-45	95.1758	44.8556	KDELR3	GSE53625
94601	0.894972	12.4066	16.6708	1.19E-46	1.49E-45	95.1108	44.8276	BRAT1	GSE53625
94602	0.651853	12.9421	16.6688	1.21E-46	1.51E-45	95.092	44.8197	GANAB	GSE53625
94603	-0.925459	10.7439	-16.6657	1.25E-46	1.56E-45	95.0627	44.8073	GAB2	GSE53625
94604	-1.34082	8.58739	-16.6567	1.36E-46	1.70E-45	94.9782	44.7708	GLIPR1L2	GSE53625
94605	1.00435	6.04019	16.6539	1.39E-46	1.74E-45	94.9517	44.7596	MOV10L1	GSE53625
94606	1.72045	5.80267	16.6469	1.49E-46	1.86E-45	94.8855	44.7311	METTL11B	GSE53625
94607	-1.18662	11.2057	-16.6378	1.62E-46	2.02E-45	94.7997	44.694	CTB-55O6.8	GSE53625
94608	1.50364	11.209	16.6331	1.70E-46	2.11E-45	94.7555	44.675	RPL39L	GSE53625
94609	0.564453	13.7925	16.628	1.78E-46	2.22E-45	94.7079	44.6546	PSMB1	GSE53625
94610	0.645485	13.4419	16.6219	1.89E-46	2.34E-45	94.6503	44.6299	IARS	GSE53625
94611	1.25924	11.8768	16.6217	1.89E-46	2.35E-45	94.6489	44.6295	SLC12A8	GSE53625
94612	0.617548	13.1106	16.6164	1.99E-46	2.47E-45	94.5981	44.6078	TSFM	GSE53625
94613	1.05571	10.6491	16.6149	2.01E-46	2.50E-45	94.5841	44.602	MAP4K2	GSE53625
94614	-0.946696	12.3301	-16.6098	2.11E-46	2.62E-45	94.5366	44.5816	MAPKAPK3	GSE53625
94615	1.90999	5.54832	16.6057	2.20E-46	2.72E-45	94.498	44.5651	DSPP	GSE53625
94616	-2.4024	8.07628	-16.603	2.25E-46	2.79E-45	94.4721	44.5541	PPP1R9A	GSE53625
94617	-1.81277	13.3058	-16.6022	2.27E-46	2.81E-45	94.4652	44.5514	CCL19	GSE53625
94618	-0.763699	13.6602	-16.5974	2.38E-46	2.94E-45	94.4199	44.532	NCK2	GSE53625
94619	-1.01993	10.1842	-16.5889	2.57E-46	3.18E-45	94.3396	44.4974	PCDH1	GSE53625
94620	0.815245	13.4462	16.5877	2.60E-46	3.22E-45	94.3284	44.4928	RIN2	GSE53625
94621	-0.717398	12.5815	-16.5858	2.65E-46	3.27E-45	94.3107	44.4854	STX17	GSE53625
94622	1.18796	13.4678	16.5856	2.66E-46	3.28E-45	94.3084	44.4847	MSN	GSE53625
94623	0.811545	10.1977	16.5734	2.98E-46	3.67E-45	94.1939	44.4351	POLR2D	GSE53625
94624	-0.750414	11.3598	-16.5725	3.01E-46	3.70E-45	94.1852	44.4316	ATP5F1	GSE53625
94625	0.796496	10.5824	16.5669	3.17E-46	3.90E-45	94.1325	44.409	GTF2E1	GSE53625
94626	-1.45686	13.0135	-16.5659	3.20E-46	3.93E-45	94.1236	44.4054	PRDM1	GSE53625
94627	1.21702	10.6388	16.5658	3.20E-46	3.93E-45	94.1225	44.4053	MINPP1	GSE53625
94628	-1.36716	10.6027	-16.5616	3.33E-46	4.09E-45	94.0831	44.3884	SECISBP2L	GSE53625
94629	-1.49492	13.1006	-16.5534	3.60E-46	4.41E-45	94.0059	44.3551	CTNNBIP1	GSE53625
94630	-2.01171	7.6925	-16.5507	3.69E-46	4.53E-45	93.9803	44.3443	FGF10	GSE53625
94631	1.49532	11.0185	16.5321	4.40E-46	5.39E-45	93.8052	44.2683	HTRA3	GSE53625
94632	-1.64111	5.99418	-16.5313	4.43E-46	5.43E-45	93.7977	44.2653	SRL	GSE53625
94633	-2.25829	12.4705	-16.5236	4.77E-46	5.83E-45	93.7255	44.2342	IGFL1	GSE53625
94634	1.74393	11.5987	16.5203	4.92E-46	6.01E-45	93.694	44.2208	ASPN	GSE53625
94635	2.45612	6.97446	16.5196	4.95E-46	6.05E-45	93.6876	44.2183	COL22A1	GSE53625
94636	-2.18992	8.80643	-16.5151	5.16E-46	6.31E-45	93.6455	44.2003	ADGRD1	GSE53625
94637	-1.83202	11.671	-16.5146	5.19E-46	6.33E-45	93.641	44.1986	ESPL1	GSE53625
94638	0.596067	13.5663	16.5131	5.26E-46	6.42E-45	93.6262	44.1925	CCT7	GSE53625
94639	1.30378	9.02276	16.5098	5.43E-46	6.62E-45	93.5953	44.1794	RBL1	GSE53625
94640	1.32763	8.96799	16.5077	5.54E-46	6.74E-45	93.5759	44.1712	MFI2	GSE53625
94641	-0.843314	13.2919	-16.4986	6.04E-46	7.35E-45	93.4897	44.134	MRPS36	GSE53625
94642	-2.55777	7.70011	-16.4977	6.09E-46	7.40E-45	93.4816	44.1308	CFTR	GSE53625
94643	1.2059	10.6869	16.4955	6.21E-46	7.55E-45	93.461	44.1221	FADS3	GSE53625
94644	0.933358	11.7492	16.4918	6.44E-46	7.82E-45	93.4258	44.1071	RFC5	GSE53625
94645	1.21847	12.2723	16.4847	6.88E-46	8.35E-45	93.3593	44.0784	TUSC3	GSE53625
94646	-1.34866	11.2729	-16.474	7.61E-46	9.22E-45	93.2591	44.0351	LIMCH1	GSE53625
94647	0.997623	12.2391	16.4711	7.82E-46	9.48E-45	93.2312	44.0232	NUP155	GSE53625
94648	-1.36325	10.3378	-16.4648	8.30E-46	1.01E-44	93.1722	43.9978	PHC1	GSE53625
94649	2.20708	6.50472	16.4588	8.78E-46	1.06E-44	93.1159	43.9736	DCSTAMP	GSE53625
94650	-1.05889	12.7311	-16.4472	9.80E-46	1.18E-44	93.007	43.9265	TSC22D3	GSE53625
94651	0.578925	12.4765	16.439	1.06E-45	1.28E-44	92.9298	43.8932	MPV17	GSE53625
94652	1.18907	12.0796	16.4305	1.15E-45	1.38E-44	92.85	43.8587	C4orf48	GSE53625
94653	1.31115	10.2356	16.4292	1.16E-45	1.40E-44	92.8376	43.8536	USB1	GSE53625
94654	-3.13963	9.76869	-16.4284	1.17E-45	1.41E-44	92.8299	43.8506	GCNT3	GSE53625
94655	-0.771108	13.2717	-16.4247	1.21E-45	1.46E-44	92.7952	43.8358	REXO2	GSE53625
94656	0.621086	12.8871	16.4103	1.39E-45	1.67E-44	92.6601	43.7772	NELFCD	GSE53625
94657	2.52734	7.82951	16.4045	1.46E-45	1.76E-44	92.6056	43.7538	OLR1	GSE53625
94658	1.70155	11.6211	16.4031	1.48E-45	1.78E-44	92.5926	43.7484	NDC80	GSE53625
94659	0.792871	13.2425	16.3901	1.68E-45	2.02E-44	92.4703	43.6955	STARD7	GSE53625
94660	2.10533	10.798	16.389	1.70E-45	2.04E-44	92.46	43.6913	BUB1	GSE53625
94661	1.45783	10.7608	16.3889	1.70E-45	2.04E-44	92.4593	43.6913	CHEK1	GSE53625
94662	3.86047	7.80386	16.3749	1.94E-45	2.32E-44	92.327	43.634	CCNA1	GSE53625
94663	1.21883	12.9275	16.3645	2.14E-45	2.56E-44	92.2295	43.5918	APOE	GSE53625
94664	-1.45151	8.87864	-16.3621	2.18E-45	2.62E-44	92.2073	43.5824	TACR1	GSE53625
94665	1.12174	7.50675	16.3602	2.22E-45	2.66E-44	92.1897	43.575	MAPK12	GSE53625
94666	-0.899659	12.7181	-16.3561	2.31E-45	2.76E-44	92.1507	43.5584	RRP1	GSE53625
94667	-1.60363	9.9552	-16.3468	2.52E-45	3.01E-44	92.0635	43.5207	PLXNA2	GSE53625
94668	-1.34609	10.2348	-16.3419	2.64E-45	3.15E-44	92.0176	43.501	MAGI1	GSE53625
94669	0.557044	12.845	16.3406	2.68E-45	3.19E-44	92.0048	43.4957	ISG20L2	GSE53625
94670	0.758345	12.9576	16.3329	2.88E-45	3.43E-44	91.9323	43.4645	NSUN2	GSE53625
94671	2.57707	11.2478	16.3311	2.92E-45	3.49E-44	91.9163	43.4578	CXCL10	GSE53625
94672	-1.6316	8.59237	-16.3268	3.05E-45	3.63E-44	91.8751	43.4401	BHMT2	GSE53625
94673	0.861574	11.8202	16.3208	3.22E-45	3.84E-44	91.8194	43.4162	NUP107	GSE53625
94674	1.7001	8.36553	16.32	3.25E-45	3.86E-44	91.8118	43.4132	BRIP1	GSE53625
94675	1.24977	13.4691	16.3176	3.32E-45	3.95E-44	91.7888	43.4035	IL32	GSE53625
94676	-2.85534	6.44189	-16.313	3.47E-45	4.12E-44	91.746	43.3851	ASB5	GSE53625
94677	0.551847	12.024	16.306	3.70E-45	4.40E-44	91.6805	43.3569	DHX16	GSE53625
94678	-0.752929	9.65263	-16.3028	3.82E-45	4.53E-44	91.6501	43.3439	PDE12	GSE53625
94679	1.5766	6.71167	16.3018	3.86E-45	4.57E-44	91.6406	43.3401	TMEM26	GSE53625
94680	-1.03581	14.1401	-16.2993	3.95E-45	4.67E-44	91.6175	43.3306	GIPC1	GSE53625
94681	-2.51548	7.79904	-16.2993	3.95E-45	4.67E-44	91.6174	43.3306	HMGCS2	GSE53625
94682	1.19597	13.575	16.2988	3.97E-45	4.69E-44	91.6121	43.3286	BASP1	GSE53625
94683	-1.55439	9.69837	-16.2963	4.06E-45	4.80E-44	91.5888	43.3187	ATP8A1	GSE53625
94684	-0.949213	11.1714	-16.2956	4.09E-45	4.83E-44	91.5829	43.3165	YPEL2	GSE53625
94685	1.23778	10.3184	16.2952	4.10E-45	4.84E-44	91.5791	43.3151	FBXO5	GSE53625
94686	2.16621	7.06257	16.2951	4.11E-45	4.84E-44	91.578	43.3149	CYP27B1	GSE53625
94687	-0.945804	12.5539	-16.2944	4.13E-45	4.87E-44	91.571	43.3121	CCNG1	GSE53625
94688	3.00137	9.10409	16.2911	4.26E-45	5.02E-44	91.5404	43.2991	MAGEA1	GSE53625
94689	0.518705	14.7225	16.2868	4.44E-45	5.23E-44	91.4996	43.2816	YWHAE	GSE53625
94690	-1.42822	11.4805	-16.2805	4.71E-45	5.54E-44	91.441	43.2564	CBX7	GSE53625
94691	-1.07493	13.0184	-16.2708	5.16E-45	6.07E-44	91.3494	43.2168	ARF6	GSE53625
94692	-3.10507	9.41939	-16.2635	5.53E-45	6.49E-44	91.2813	43.1874	ACKR1	GSE53625
94693	-2.16065	12.7568	-16.2581	5.82E-45	6.83E-44	91.2303	43.1655	OCLN	GSE53625
94694	-1.37588	10.4194	-16.2561	5.93E-45	6.96E-44	91.2116	43.1577	CLYBL	GSE53625
94695	-1.21031	11.279	-16.2477	6.41E-45	7.52E-44	91.133	43.1237	RGS11	GSE53625
94696	-1.14655	12.4643	-16.2472	6.45E-45	7.55E-44	91.1279	43.1218	NDST1	GSE53625
94697	-1.2236	12.9282	-16.2435	6.67E-45	7.81E-44	91.0934	43.1071	PROS1	GSE53625
94698	-1.43459	11.7984	-16.2421	6.76E-45	7.91E-44	91.0803	43.1017	CDS1	GSE53625
94699	0.692559	12.7963	16.2417	6.79E-45	7.94E-44	91.0765	43.1003	EFTUD2	GSE53625
94700	-1.32289	8.85068	-16.241	6.83E-45	7.98E-44	91.0702	43.0978	MAPK4	GSE53625
94701	-2.59022	9.11831	-16.2323	7.41E-45	8.66E-44	90.9885	43.0626	ATP6V0A4	GSE53625
94702	1.31758	8.66539	16.2322	7.42E-45	8.66E-44	90.9874	43.0624	DMP1	GSE53625
94703	0.956853	12.5167	16.2316	7.47E-45	8.71E-44	90.9816	43.0601	FKBP9	GSE53625
94704	0.565184	12.8319	16.2309	7.52E-45	8.76E-44	90.975	43.0576	UBE2Z	GSE53625
94705	1.16932	9.28863	16.2275	7.76E-45	9.04E-44	90.943	43.0439	ZGRF1	GSE53625
94706	1.04492	7.4628	16.2123	8.95E-45	1.04E-43	90.8008	42.9823	MURC	GSE53625
94707	1.99238	11.1965	16.2109	9.07E-45	1.05E-43	90.7875	42.9768	BAMBI	GSE53625
94708	-2.24072	7.96953	-16.2087	9.26E-45	1.08E-43	90.767	42.9681	NCAM1	GSE53625
94709	0.80333	10.932	16.2035	9.72E-45	1.13E-43	90.7186	42.9473	MED20	GSE53625
94710	1.17877	10.6549	16.2033	9.74E-45	1.13E-43	90.7163	42.9466	TANC2	GSE53625
94711	-1.69579	12.6362	-16.1998	1.01E-44	1.17E-43	90.6837	42.9327	PPP1R12B	GSE53625
94712	0.579252	13.9641	16.1947	1.06E-44	1.22E-43	90.6357	42.9121	GNL2	GSE53625
94713	0.808511	11.9488	16.1864	1.14E-44	1.32E-43	90.5575	42.8783	C1orf131	GSE53625
94714	-0.83216	10.6926	-16.179	1.22E-44	1.42E-43	90.4887	42.8486	SUOX	GSE53625
94715	0.99924	6.48364	16.1777	1.24E-44	1.43E-43	90.4761	42.8434	PMFBP1	GSE53625
94716	-0.966078	13.5785	-16.1678	1.36E-44	1.57E-43	90.3836	42.8034	RNF151	GSE53625
94717	-1.33341	13.1962	-16.162	1.44E-44	1.66E-43	90.3288	42.7799	NFIX	GSE53625
94718	-0.590708	13.2812	-16.1611	1.45E-44	1.67E-43	90.3207	42.7766	ARL8B	GSE53625
94719	0.636622	13.585	16.1605	1.46E-44	1.68E-43	90.3146	42.7742	TUBG1	GSE53625
94720	-0.664084	12.4388	-16.157	1.51E-44	1.74E-43	90.2821	42.7604	SYAP1	GSE53625
94721	1.27161	9.23469	16.1562	1.52E-44	1.75E-43	90.2747	42.7575	ATP6V1E2	GSE53625
94722	-1.84183	8.18268	-16.1484	1.63E-44	1.88E-43	90.2012	42.7257	PACSIN1	GSE53625
94724	-1.03429	10.0231	-16.1434	1.71E-44	1.97E-43	90.1545	42.706	ADAMTSL4	GSE53625
94725	1.20165	8.408	16.1404	1.76E-44	2.02E-43	90.1264	42.694	KCND2	GSE53625
94726	0.934768	14.9438	16.1365	1.83E-44	2.10E-43	90.0903	42.6786	HIST1H2AM	GSE53625
94727	0.794978	11.5956	16.1289	1.96E-44	2.25E-43	90.0185	42.6476	TP53I13	GSE53625
94728	0.981499	10.3164	16.1269	2.00E-44	2.29E-43	90.0002	42.6399	POLE	GSE53625
94729	-2.29608	6.81078	-16.1224	2.08E-44	2.39E-43	89.9578	42.6217	PTCHD1	GSE53625
94730	1.64113	10.9796	16.1143	2.25E-44	2.58E-43	89.8816	42.5888	CHN1	GSE53625
94731	-2.78876	7.29171	-16.1132	2.27E-44	2.60E-43	89.8713	42.5846	TMEFF2	GSE53625
94732	-1.11925	11.3428	-16.1021	2.52E-44	2.89E-43	89.7675	42.5397	STXBP5	GSE53625
94733	1.34957	11.2332	16.102	2.53E-44	2.89E-43	89.7664	42.5395	TMEM97	GSE53625
94734	0.575069	13.9092	16.1019	2.53E-44	2.89E-43	89.7654	42.5394	MEA1	GSE53625
94735	-1.88464	9.51063	-16.0999	2.58E-44	2.94E-43	89.7465	42.5314	LDHD	GSE53625
94736	2.79303	6.00559	16.0977	2.63E-44	3.00E-43	89.726	42.5228	PLAC1	GSE53625
94737	0.671504	12.8228	16.0959	2.67E-44	3.05E-43	89.7097	42.516	USP39	GSE53625
94738	1.12243	9.81843	16.093	2.75E-44	3.13E-43	89.6818	42.5041	ECE2	GSE53625
94739	-1.40019	10.8851	-16.0924	2.76E-44	3.15E-43	89.677	42.5023	SESN2	GSE53625
94740	0.644974	13.5758	16.0893	2.84E-44	3.24E-43	89.6477	42.4898	SSRP1	GSE53625
94741	1.43271	11.5408	16.0892	2.85E-44	3.24E-43	89.6465	42.4896	KCNS3	GSE53625
94742	1.05817	14.9718	16.0823	3.04E-44	3.45E-43	89.582	42.4618	IFITM2	GSE53625
94743	-1.41417	11.9058	-16.0782	3.16E-44	3.59E-43	89.5436	42.4453	B3GNT3	GSE53625
94744	-2.24135	7.91866	-16.0774	3.18E-44	3.61E-43	89.5363	42.4424	ANO5	GSE53625
94745	-1.81959	7.10251	-16.0754	3.24E-44	3.68E-43	89.5177	42.4346	RUNDC3B	GSE53625
94746	-1.00498	8.84285	-16.0621	3.67E-44	4.16E-43	89.3926	42.3804	CYP21A2	GSE53625
94747	-0.989769	11.0938	-16.0615	3.70E-44	4.19E-43	89.3869	42.3782	ALDH3B1	GSE53625
94748	-0.863211	14.0479	-16.0596	3.76E-44	4.26E-43	89.3691	42.3707	DSTN	GSE53625
94749	-1.71131	14.439	-16.0475	4.21E-44	4.77E-43	89.2563	42.3219	CLU	GSE53625
94750	1.47902	10.1392	16.0446	4.33E-44	4.89E-43	89.2292	42.3104	DDIAS	GSE53625
94751	-1.25068	11.0559	-16.043	4.40E-44	4.97E-43	89.2138	42.3039	KLHDC8B	GSE53625
94752	0.537065	12.4672	16.0385	4.58E-44	5.18E-43	89.172	42.286	SRRT	GSE53625
94753	1.1657	12.1904	16.0328	4.84E-44	5.46E-43	89.1184	42.263	EFNB1	GSE53625
94754	1.07198	11.6873	16.0285	5.04E-44	5.68E-43	89.0783	42.2458	ACVR1	GSE53625
94755	0.591755	13.2384	16.0282	5.05E-44	5.69E-43	89.0754	42.2448	ARMC10	GSE53625
94756	1.44502	5.93727	16.0199	5.46E-44	6.15E-43	88.9978	42.2113	VAX1	GSE53625
94757	0.578593	12.2909	16.0089	6.05E-44	6.81E-43	88.8949	42.1667	USF1	GSE53625
94758	0.795911	8.75696	16.0032	6.38E-44	7.18E-43	88.8417	42.1438	RNF7	GSE53625
94759	-1.63854	10.1949	-15.9988	6.66E-44	7.48E-43	88.8002	42.1261	MYO5C	GSE53625
94760	1.80217	12.3354	15.996	6.83E-44	7.67E-43	88.7742	42.115	CTSK	GSE53625
94761	0.604298	10.9593	15.9948	6.91E-44	7.76E-43	88.7622	42.1101	CEP78	GSE53625
94762	0.773258	12.1277	15.9941	6.96E-44	7.81E-43	88.756	42.1076	NRM	GSE53625
94763	0.704109	13.6803	15.9923	7.08E-44	7.94E-43	88.7388	42.1004	PSMD14	GSE53625
94764	-0.897555	12.2043	-15.991	7.16E-44	8.03E-43	88.7267	42.0954	PITHD1	GSE53625
94765	1.40917	6.55962	15.9868	7.45E-44	8.34E-43	88.6879	42.0788	BOLL	GSE53625
94766	-1.78977	12.3939	-15.9823	7.77E-44	8.70E-43	88.6455	42.0606	LDOC1	GSE53625
94767	-1.5081	11.2759	-15.9781	8.09E-44	9.04E-43	88.6061	42.0437	INPP1	GSE53625
94768	-0.799945	9.24843	-15.9772	8.15E-44	9.11E-43	88.5982	42.0406	FOXO4	GSE53625
94769	0.775791	9.92369	15.9758	8.26E-44	9.23E-43	88.5848	42.035	WDR5B	GSE53625
94770	1.05959	14.2074	15.9747	8.35E-44	9.31E-43	88.5746	42.0308	LDHB	GSE53625
94771	-1.00621	12.5309	-15.9716	8.59E-44	9.58E-43	88.5454	42.0184	RMND5A	GSE53625
94772	0.76867	12.8926	15.9696	8.76E-44	9.76E-43	88.5267	42.0105	CLPTM1L	GSE53625
94773	1.36383	9.55568	15.9627	9.34E-44	1.04E-42	88.4626	41.9829	ARHGAP11A	GSE53625
94774	0.589498	12.7056	15.9512	1.04E-43	1.16E-42	88.3548	41.9362	ZDHHC16	GSE53625
94775	-0.758775	9.44912	-15.9503	1.05E-43	1.17E-42	88.3464	41.9329	AGO4	GSE53625
94776	1.56581	7.76896	15.9475	1.08E-43	1.20E-42	88.32	41.9216	PRELID3A	GSE53625
94777	-1.37214	15.144	-15.9455	1.10E-43	1.22E-42	88.3011	41.9137	S100A16	GSE53625
94778	0.870501	12.5061	15.9346	1.22E-43	1.35E-42	88.1994	41.8697	STIP1	GSE53625
94779	0.786159	14.3889	15.9328	1.24E-43	1.37E-42	88.1828	41.8627	HIST1H1D	GSE53625
94780	-0.760131	13.8416	-15.9313	1.25E-43	1.39E-42	88.1686	41.8568	RNPEPL1	GSE53625
94781	1.41705	8.62745	15.9282	1.29E-43	1.43E-42	88.1397	41.8445	SLC16A10	GSE53625
94782	-0.688667	12.651	-15.9233	1.35E-43	1.50E-42	88.0936	41.8247	RGL2	GSE53625
94783	-1.2514	10.091	-15.9228	1.36E-43	1.50E-42	88.089	41.8229	RASGRP2	GSE53625
94784	0.761221	12.606	15.9197	1.40E-43	1.55E-42	88.06	41.8106	MBD4	GSE53625
94785	1.00167	10.1909	15.9196	1.40E-43	1.55E-42	88.0594	41.8106	DIAPH3	GSE53625
94786	0.829776	11.4767	15.9186	1.41E-43	1.56E-42	88.0494	41.8065	THOC5	GSE53625
94787	1.02594	12.9126	15.9083	1.56E-43	1.72E-42	87.9529	41.7648	LAGE3	GSE53625
94788	-1.93653	13.7331	-15.907	1.57E-43	1.74E-42	87.9415	41.7601	RAB25	GSE53625
94789	0.701	13.5248	15.9	1.68E-43	1.86E-42	87.8753	41.7315	METTL5	GSE53625
94790	-1.59028	11.6608	-15.8976	1.72E-43	1.90E-42	87.8532	41.7222	GALE	GSE53625
94791	-1.72459	10.1322	-15.8947	1.77E-43	1.95E-42	87.8264	41.7108	FAM149A	GSE53625
94792	1.25888	10.7073	15.8943	1.77E-43	1.95E-42	87.8224	41.7093	CCNE2	GSE53625
94793	0.555657	13.718	15.8915	1.82E-43	2.00E-42	87.7958	41.698	PIGT	GSE53625
94794	1.12611	13.4069	15.8873	1.89E-43	2.08E-42	87.757	41.6814	MRPL47	GSE53625
94795	0.781011	13.5169	15.8842	1.95E-43	2.14E-42	87.728	41.669	BTG3	GSE53625
94796	0.877609	16.4328	15.8837	1.96E-43	2.15E-42	87.7229	41.6671	MT-ND2	GSE53625
94797	-1.39779	12.1716	-15.88	2.03E-43	2.23E-42	87.6884	41.6523	EPHA1	GSE53625
94798	-0.625411	14.1902	-15.8742	2.14E-43	2.35E-42	87.6348	41.6293	CTNNA1	GSE53625
94799	0.828414	13.6857	15.8739	2.15E-43	2.35E-42	87.6316	41.6282	PDIA6	GSE53625
94800	-1.50722	9.79611	-15.8738	2.15E-43	2.35E-42	87.6311	41.6282	ABCA6	GSE53625
94801	0.659325	12.3798	15.8686	2.26E-43	2.47E-42	87.582	41.6071	BAZ1B	GSE53625
94802	-2.75977	11.0688	-15.8669	2.29E-43	2.51E-42	87.5662	41.6005	RDH12	GSE53625
94803	-0.717015	12.2833	-15.8635	2.37E-43	2.59E-42	87.5342	41.5868	MOB4	GSE53625
94804	2.65848	6.03242	15.8589	2.47E-43	2.70E-42	87.4914	41.5684	ZIC2	GSE53625
94805	-1.12134	10.2408	-15.8534	2.60E-43	2.84E-42	87.4397	41.5462	SLMAP	GSE53625
94806	-1.07914	9.04433	-15.8495	2.70E-43	2.95E-42	87.4032	41.5305	KLHL10	GSE53625
94807	-0.677042	12.0711	-15.8414	2.91E-43	3.18E-42	87.3282	41.4981	LIN54	GSE53625
94808	1.12729	13.0938	15.8392	2.97E-43	3.24E-42	87.3076	41.4894	MCM8	GSE53625
94809	-1.55085	10.1031	-15.8371	3.03E-43	3.30E-42	87.2874	41.4809	CLEC10A	GSE53625
94810	0.720921	12.7529	15.8366	3.05E-43	3.32E-42	87.2832	41.4794	WDR12	GSE53625
94811	-2.81516	10.1237	-15.8347	3.10E-43	3.37E-42	87.2656	41.472	MMRN1	GSE53625
94812	1.03142	14.5605	15.8314	3.20E-43	3.48E-42	87.2345	41.4587	HLA-C	GSE53625
94813	-2.79806	8.97394	-15.8295	3.26E-43	3.54E-42	87.2166	41.4512	MAB21L3	GSE53625
94814	1.56474	6.77969	15.8195	3.58E-43	3.88E-42	87.1229	41.4106	DDN	GSE53625
94815	1.25794	10.6641	15.8172	3.65E-43	3.96E-42	87.1022	41.4019	SLC1A4	GSE53625
94816	-2.13834	10.3506	-15.8166	3.68E-43	3.99E-42	87.0958	41.3993	PRUNE2	GSE53625
94817	1.15996	9.69516	15.8138	3.78E-43	4.09E-42	87.0695	41.3882	TSPO2	GSE53625
94818	0.96183	11.9783	15.8122	3.83E-43	4.15E-42	87.0552	41.3822	PTK2	GSE53625
94819	-1.12676	10.1803	-15.8093	3.94E-43	4.26E-42	87.0283	41.3708	TSGA10IP	GSE53625
94820	-1.09288	9.77157	-15.8091	3.94E-43	4.27E-42	87.0259	41.37	ACADSB	GSE53625
94821	2.86368	9.2833	15.8071	4.02E-43	4.34E-42	87.0071	41.3621	CA9	GSE53625
94822	-0.791678	10.1238	-15.8065	4.04E-43	4.36E-42	87.002	41.3601	ATP9B	GSE53625
94823	1.51964	14.0146	15.8064	4.05E-43	4.37E-42	87.0008	41.3599	TIMP1	GSE53625
94824	1.38647	10.0754	15.7964	4.44E-43	4.79E-42	86.9074	41.3195	MND1	GSE53625
94825	1.75476	7.20978	15.7834	5.02E-43	5.41E-42	86.7859	41.2668	ONECUT2	GSE53625
94826	0.918144	12.7621	15.7764	5.36E-43	5.77E-42	86.7205	41.2386	MPLKIP	GSE53625
94827	-1.02548	9.38426	-15.7758	5.39E-43	5.80E-42	86.7151	41.2365	PRDM8	GSE53625
94828	1.77123	10.6651	15.7644	6.00E-43	6.45E-42	86.6082	41.1902	COL6A3	GSE53625
94829	-1.79989	13.0785	-15.7581	6.36E-43	6.84E-42	86.5502	41.1652	TMEM154	GSE53625
94830	-0.840436	11.8108	-15.7571	6.42E-43	6.90E-42	86.5406	41.1613	CAPZB	GSE53625
94831	0.69447	11.9755	15.7562	6.47E-43	6.95E-42	86.532	41.1578	FTSJ2	GSE53625
94832	1.03002	10.7134	15.751	6.80E-43	7.30E-42	86.4835	41.137	RNF168	GSE53625
94833	0.674752	12.7301	15.7485	6.96E-43	7.46E-42	86.4604	41.1271	C5orf15	GSE53625
94834	-1.60591	8.48087	-15.7441	7.25E-43	7.77E-42	86.4191	41.1094	TRPV6	GSE53625
94835	1.01254	11.6558	15.7432	7.31E-43	7.84E-42	86.4104	41.1059	CCDC71L	GSE53625
94836	-1.85078	11.2955	-15.7393	7.58E-43	8.12E-42	86.3743	41.0905	EVPLL	GSE53625
94837	0.726264	13.4212	15.7381	7.67E-43	8.21E-42	86.3631	41.0858	POP7	GSE53625
94838	-1.33234	9.08975	-15.7363	7.80E-43	8.34E-42	86.3464	41.0788	CLN8	GSE53625
94839	0.746009	13.3723	15.7337	7.99E-43	8.54E-42	86.3224	41.0687	SMS	GSE53625
94840	0.880376	9.90814	15.7289	8.36E-43	8.93E-42	86.277	41.0491	SASS6	GSE53625
94841	-1.05038	10.7473	-15.7284	8.40E-43	8.96E-42	86.2726	41.0475	MBD2	GSE53625
94842	-2.65846	10.0209	-15.7261	8.58E-43	9.16E-42	86.2508	41.0382	PTGIS	GSE53625
94843	-1.17735	11.823	-15.7231	8.82E-43	9.41E-42	86.2232	41.0265	SLC26A2	GSE53625
94844	-1.4155	10.7508	-15.7113	9.85E-43	1.05E-41	86.1133	40.9789	FRMD4B	GSE53625
94845	0.86703	12.3147	15.7082	1.01E-42	1.08E-41	86.0842	40.9665	MGME1	GSE53625
94846	1.00121	10.0129	15.7057	1.04E-42	1.11E-41	86.0604	40.9564	TONSL	GSE53625
94847	-1.16101	12.3923	-15.7035	1.06E-42	1.13E-41	86.0401	40.9478	MTF1	GSE53625
94848	2.12391	6.29564	15.7016	1.08E-42	1.15E-41	86.0229	40.9406	SPOCD1	GSE53625
94849	1.61291	10.2442	15.6955	1.14E-42	1.21E-41	85.9658	40.916	HMMR	GSE53625
94850	0.753464	11.1298	15.6914	1.19E-42	1.26E-41	85.9278	40.8997	ZNF532	GSE53625
94851	-1.04167	12.4735	-15.6901	1.20E-42	1.28E-41	85.9153	40.8945	ALAD	GSE53625
94852	-0.710313	9.89752	-15.6883	1.22E-42	1.30E-41	85.8986	40.8875	ACBD4	GSE53625
94853	0.932722	11.5104	15.6794	1.33E-42	1.41E-41	85.8149	40.8513	VRK1	GSE53625
94854	-1.31186	12.4618	-15.6756	1.38E-42	1.46E-41	85.7796	40.8362	DIO2	GSE53625
94855	-1.06459	12.5874	-15.6744	1.39E-42	1.47E-41	85.7684	40.8316	TRPS1	GSE53625
94856	0.881267	13.9119	15.674	1.40E-42	1.48E-41	85.7652	40.8304	PLD3	GSE53625
94857	-2.0968	12.9869	-15.6619	1.57E-42	1.65E-41	85.6519	40.7813	MUC20	GSE53625
94858	1.24844	12.3814	15.6613	1.57E-42	1.66E-41	85.6465	40.7793	WARS	GSE53625
94859	-0.725798	10.7493	-15.6581	1.62E-42	1.71E-41	85.6171	40.7667	CALCOCO1	GSE53625
94860	-0.904422	11.5189	-15.6499	1.75E-42	1.85E-41	85.5404	40.7336	DNAJA2	GSE53625
94861	-1.02912	13.1426	-15.6472	1.80E-42	1.89E-41	85.5148	40.7227	PGM2	GSE53625
94862	1.09867	9.44826	15.6411	1.90E-42	2.00E-41	85.4587	40.6985	FARP1	GSE53625
94863	-2.83271	9.50204	-15.6386	1.95E-42	2.05E-41	85.435	40.6884	PLN	GSE53625
94864	0.597494	11.8981	15.6362	1.99E-42	2.09E-41	85.413	40.6791	PGS1	GSE53625
94865	1.3633	10.47	15.6346	2.02E-42	2.13E-41	85.3974	40.6726	RMI2	GSE53625
94866	-1.9651	11.7818	-15.6309	2.09E-42	2.20E-41	85.3629	40.6578	PXMP2	GSE53625
94867	-2.51565	10.2748	-15.6254	2.20E-42	2.31E-41	85.3119	40.6359	ATP10B	GSE53625
94868	-2.89831	9.35442	-15.6199	2.32E-42	2.43E-41	85.261	40.614	TSPAN8	GSE53625
94869	-0.963818	14.1547	-15.6187	2.34E-42	2.46E-41	85.2492	40.6091	SH3BGRL	GSE53625
94870	-1.19688	12.9191	-15.6156	2.41E-42	2.53E-41	85.2201	40.5966	COBLL1	GSE53625
94871	0.968704	11.3805	15.6129	2.47E-42	2.59E-41	85.1952	40.5861	CENPQ	GSE53625
94872	0.802924	10.8412	15.6112	2.51E-42	2.63E-41	85.1791	40.5793	BFAR	GSE53625
94873	1.80684	14.9995	15.6099	2.54E-42	2.66E-41	85.1673	40.5745	TP63	GSE53625
94874	1.24397	11.8182	15.609	2.57E-42	2.68E-41	85.1592	40.5712	LHFPL2	GSE53625
94875	-0.964064	10.7429	-15.6046	2.67E-42	2.80E-41	85.1176	40.5533	SEMA3G	GSE53625
94876	-0.827008	10.7864	-15.6017	2.75E-42	2.87E-41	85.0911	40.542	ERN1	GSE53625
94877	-1.35655	12.5883	-15.6003	2.78E-42	2.91E-41	85.078	40.5366	MPZL2	GSE53625
94878	-1.4227	11.5292	-15.5992	2.81E-42	2.94E-41	85.0673	40.5322	MTMR10	GSE53625
94879	0.827542	16.4521	15.5977	2.85E-42	2.97E-41	85.0539	40.5266	FTH1	GSE53625
94880	-0.727065	11.7146	-15.596	2.90E-42	3.02E-41	85.0383	40.5201	LHPP	GSE53625
94881	-1.36939	14.7063	-15.5928	2.99E-42	3.11E-41	85.008	40.5071	IVL	GSE53625
94882	-1.23958	8.86171	-15.5924	3.00E-42	3.12E-41	85.004	40.5056	TXK	GSE53625
94883	-0.766634	12.3537	-15.5867	3.16E-42	3.29E-41	84.9515	40.483	EIF4EBP2	GSE53625
94884	-2.23085	9.50442	-15.5859	3.18E-42	3.31E-41	84.9441	40.4801	TPRG1	GSE53625
94885	-1.41455	11.3704	-15.5773	3.45E-42	3.59E-41	84.8634	40.4452	RALGPS2	GSE53625
94886	-1.39129	12.5945	-15.5752	3.52E-42	3.66E-41	84.8438	40.4369	MAOA	GSE53625
94887	-2.28004	6.30222	-15.5746	3.54E-42	3.67E-41	84.8389	40.435	LRRC3B	GSE53625
94888	-1.69131	12.2844	-15.5729	3.59E-42	3.73E-41	84.8231	40.4284	DAPP1	GSE53625
94889	0.965687	10.4054	15.5689	3.73E-42	3.87E-41	84.7851	40.4121	PLEKHG2	GSE53625
94890	-2.13218	7.53451	-15.5667	3.81E-42	3.95E-41	84.765	40.4036	ZDHHC15	GSE53625
94891	-0.520625	12.5996	-15.5664	3.82E-42	3.96E-41	84.7619	40.4025	SLU7	GSE53625
94892	-0.804707	11.2746	-15.5651	3.87E-42	4.00E-41	84.7504	40.3978	CYP2R1	GSE53625
94893	-1.69063	11.7908	-15.5639	3.91E-42	4.05E-41	84.7384	40.3928	CGN	GSE53625
94894	-1.24645	9.26745	-15.5623	3.97E-42	4.11E-41	84.7236	40.3866	LIPM	GSE53625
94895	1.18198	10.6059	15.5609	4.02E-42	4.16E-41	84.7109	40.3813	SLC11A1	GSE53625
94896	-0.614741	14.0776	-15.5516	4.39E-42	4.53E-41	84.6238	40.3436	TMA7	GSE53625
94897	-0.915875	13.2653	-15.5437	4.73E-42	4.88E-41	84.5502	40.3119	CLINT1	GSE53625
94898	0.550239	13.5813	15.5399	4.89E-42	5.05E-41	84.5155	40.297	HSCB	GSE53625
94899	-0.922498	10.8759	-15.5389	4.94E-42	5.09E-41	84.5059	40.2931	CYLD	GSE53625
94900	-1.14388	9.99724	-15.5334	5.20E-42	5.36E-41	84.4551	40.2712	PIGN	GSE53625
94901	0.711174	11.4214	15.5279	5.48E-42	5.64E-41	84.4033	40.2489	LRR1	GSE53625
94902	-2.19148	13.729	-15.5252	5.62E-42	5.78E-41	84.3782	40.2382	SBSN	GSE53625
94903	-1.13337	11.6831	-15.5241	5.67E-42	5.84E-41	84.3679	40.234	MFSD2B	GSE53625
94904	0.649113	11.5825	15.5209	5.84E-42	6.01E-41	84.3384	40.2213	TRIM27	GSE53625
94905	1.99951	5.68733	15.5202	5.88E-42	6.04E-41	84.3318	40.2189	SYT14	GSE53625
94906	-2.07607	14.7778	-15.5202	5.88E-42	6.04E-41	84.3316	40.2189	SPRR2A	GSE53625
94907	1.79264	15.3207	15.5055	6.75E-42	6.92E-41	84.1952	40.1597	KRT17	GSE53625
94908	1.05466	9.58116	15.5023	6.95E-42	7.13E-41	84.1654	40.147	SNAI1	GSE53625
94909	1.56102	11.0474	15.4945	7.48E-42	7.67E-41	84.0923	40.1154	NETO2	GSE53625
94910	2.54566	8.08602	15.4888	7.89E-42	8.08E-41	84.0393	40.0926	SLC44A5	GSE53625
94911	1.16429	10.3958	15.4874	7.99E-42	8.18E-41	84.0265	40.0873	DDHD1	GSE53625
94912	-0.761639	11.9546	-15.4807	8.51E-42	8.70E-41	83.9639	40.0603	INPP5A	GSE53625
94913	1.33329	12.5794	15.4761	8.88E-42	9.08E-41	83.9215	40.0421	DHCR7	GSE53625
94914	0.522942	12.2355	15.4728	9.15E-42	9.35E-41	83.8912	40.0291	SMARCB1	GSE53625
94915	-1.31419	12.74	-15.4706	9.35E-42	9.55E-41	83.87	40.0201	WWC1	GSE53625
94916	-1.09244	12.5973	-15.4618	1.01E-41	1.04E-40	83.7889	39.985	ERBB2	GSE53625
94917	-1.11836	11.3285	-15.4446	1.19E-41	1.22E-40	83.6281	39.9153	IDNK	GSE53625
94918	0.998234	10.0872	15.4442	1.20E-41	1.22E-40	83.6248	39.9141	PSRC1	GSE53625
94919	-0.985736	12.1605	-15.4436	1.20E-41	1.23E-40	83.6188	39.9117	ITSN2	GSE53625
94920	1.11894	8.08508	15.441	1.23E-41	1.25E-40	83.5946	39.9014	ZFP92	GSE53625
94921	-1.97266	13.8209	-15.4358	1.29E-41	1.32E-40	83.5469	39.8809	AIM1	GSE53625
94922	0.554506	12.0846	15.4314	1.35E-41	1.37E-40	83.5059	39.8633	PES1	GSE53625
94923	0.810054	10.9306	15.4192	1.51E-41	1.54E-40	83.3919	39.8138	DHFR	GSE53625
94924	-2.62991	12.0657	-15.4166	1.55E-41	1.57E-40	83.3683	39.8038	TMEM45B	GSE53625
94925	-0.860238	11.823	-15.4146	1.58E-41	1.60E-40	83.3491	39.7957	FAR1	GSE53625
94926	-0.934838	10.6062	-15.4134	1.59E-41	1.62E-40	83.3379	39.7911	FBXW7	GSE53625
94927	0.888513	4.34158	15.4114	1.62E-41	1.65E-40	83.3201	39.7836	GRIN2B	GSE53625
94928	0.683924	9.95058	15.4079	1.68E-41	1.70E-40	83.287	39.7694	LRRC42	GSE53625
94929	-1.78763	12.93	-15.3974	1.85E-41	1.87E-40	83.1896	39.7273	FUT3	GSE53625
94930	-0.847665	11.2269	-15.3958	1.88E-41	1.90E-40	83.1748	39.7211	AFF4	GSE53625
94931	-1.12894	9.8174	-15.3954	1.89E-41	1.91E-40	83.1708	39.7196	GKAP1	GSE53625
94932	-1.26009	11.7377	-15.3887	2.01E-41	2.03E-40	83.1088	39.6928	PBX1	GSE53625
94933	0.879142	9.12672	15.3838	2.10E-41	2.12E-40	83.0633	39.6733	PTPDC1	GSE53625
94934	2.57732	10.1991	15.3784	2.21E-41	2.23E-40	83.0129	39.6515	CXCL11	GSE53625
94935	0.740271	10.1883	15.3779	2.22E-41	2.24E-40	83.008	39.6497	MASTL	GSE53625
94936	-0.734247	10.3701	-15.3761	2.26E-41	2.28E-40	82.9917	39.6428	NBR1	GSE53625
94937	1.37207	10.7363	15.3701	2.39E-41	2.41E-40	82.9362	39.6189	ENO2	GSE53625
94938	-2.15332	10.8289	-15.3682	2.43E-41	2.45E-40	82.9178	39.6111	MPZL3	GSE53625
94939	-0.955045	7.92795	-15.3675	2.45E-41	2.46E-40	82.9115	39.6086	FBXL22	GSE53625
94940	0.930862	13.5011	15.365	2.50E-41	2.52E-40	82.8888	39.599	LGALS3BP	GSE53625
94941	0.830224	13.7371	15.3636	2.53E-41	2.55E-40	82.8759	39.5936	PSMA3	GSE53625
94942	1.69939	10.957	15.3629	2.55E-41	2.57E-40	82.8689	39.5908	SLC39A14	GSE53625
94943	1.12848	9.29453	15.3598	2.63E-41	2.64E-40	82.8401	39.5785	MSANTD3	GSE53625
94944	-1.45442	13.738	-15.3581	2.67E-41	2.68E-40	82.8243	39.5719	PRB1	GSE53625
94945	0.508078	14.0288	15.3578	2.68E-41	2.68E-40	82.822	39.5711	SEC11A	GSE53625
94946	1.25897	8.43841	15.3569	2.70E-41	2.71E-40	82.8136	39.5677	GPR84	GSE53625
94947	-0.707656	12.7844	-15.3558	2.73E-41	2.73E-40	82.8027	39.5632	RNF103	GSE53625
94948	1.77413	7.62877	15.3528	2.80E-41	2.81E-40	82.7753	39.5515	ACVR1C	GSE53625
94949	2.00999	9.98403	15.3521	2.82E-41	2.83E-40	82.7684	39.5488	TM4SF19-TCTEX1D2	GSE53625
94950	-0.649176	13.4034	-15.346	2.99E-41	2.99E-40	82.7122	39.5245	ECHS1	GSE53625
94951	-0.563691	13.1791	-15.3455	3.00E-41	3.00E-40	82.7076	39.5228	LRRFIP1	GSE53625
94952	-0.76131	12.414	-15.3423	3.09E-41	3.09E-40	82.6774	39.5099	ELMO2	GSE53625
94953	-0.566915	14.0172	-15.3422	3.09E-41	3.09E-40	82.6769	39.5099	GSTK1	GSE53625
94954	-1.3086	11.2356	-15.3417	3.11E-41	3.10E-40	82.6719	39.508	ACER1	GSE53625
94955	3.06227	5.8858	15.336	3.28E-41	3.27E-40	82.6195	39.4854	CSF2	GSE53625
94956	1.43693	10.3888	15.3214	3.76E-41	3.75E-40	82.4834	39.4263	OTX1	GSE53625
94957	-1.65681	9.91155	-15.3175	3.90E-41	3.88E-40	82.4472	39.4108	SLC5A1	GSE53625
94958	1.36388	8.85063	15.3145	4.01E-41	3.99E-40	82.4197	39.3991	ABL2	GSE53625
94959	1.50719	8.56498	15.3096	4.19E-41	4.17E-40	82.3743	39.3796	FAAP24	GSE53625
94960	0.61061	12.2386	15.3079	4.26E-41	4.24E-40	82.3579	39.3727	SIAH1	GSE53625
94961	-1.23639	13.0606	-15.3058	4.34E-41	4.32E-40	82.3392	39.3648	TSPAN6	GSE53625
94962	-1.0898	11.9035	-15.3014	4.53E-41	4.50E-40	82.2976	39.3469	SYTL1	GSE53625
94963	-1.55261	8.62681	-15.2901	5.03E-41	4.99E-40	82.1928	39.3015	SLC25A4	GSE53625
94964	0.706179	12.7256	15.2894	5.06E-41	5.02E-40	82.1866	39.299	PARL	GSE53625
94965	-2.68164	9.78052	-15.2853	5.26E-41	5.22E-40	82.1486	39.2827	HSPB6	GSE53625
94966	-1.51673	11.9578	-15.2817	5.44E-41	5.39E-40	82.1149	39.2683	AQP1	GSE53625
94967	0.723507	11.2767	15.2814	5.45E-41	5.40E-40	82.1126	39.2675	RBM19	GSE53625
94968	1.73317	8.92916	15.2798	5.53E-41	5.48E-40	82.0973	39.2611	SH2D5	GSE53625
94969	-1.32998	12.2098	-15.2753	5.77E-41	5.71E-40	82.056	39.2433	PPFIBP2	GSE53625
94970	1.53818	6.28741	15.2675	6.21E-41	6.14E-40	81.9829	39.2118	CDH8	GSE53625
94971	-1.03174	12.1253	-15.2509	7.24E-41	7.16E-40	81.829	39.1449	TNS2	GSE53625
94972	0.951282	12.9785	15.2429	7.80E-41	7.71E-40	81.7554	39.1131	GGH	GSE53625
94973	0.535178	13.8345	15.2426	7.83E-41	7.73E-40	81.7519	39.1119	RAP1B	GSE53625
94974	-2.11632	10.3762	-15.2408	7.95E-41	7.85E-40	81.736	39.1052	TCF21	GSE53625
94975	0.662849	13.4955	15.2406	7.97E-41	7.86E-40	81.7337	39.1044	MRPL36	GSE53625
94976	-0.700284	12.8542	-15.2334	8.52E-41	8.40E-40	81.6669	39.0755	MPRIP	GSE53625
94977	0.600998	13.9431	15.2269	9.06E-41	8.92E-40	81.6065	39.0495	SF3B2	GSE53625
94978	0.940641	11.071	15.2252	9.20E-41	9.06E-40	81.5909	39.0429	PPP1R18	GSE53625
94979	1.54775	11.6389	15.2199	9.66E-41	9.51E-40	81.5419	39.0218	MAD2L1	GSE53625
94980	-1.46141	6.12651	-15.2114	1.05E-40	1.03E-39	81.463	38.9877	C6	GSE53625
94981	-0.71721	10.5219	-15.2098	1.06E-40	1.04E-39	81.4485	38.9816	TESPA1	GSE53625
94982	0.752041	12.0832	15.2046	1.11E-40	1.09E-39	81.4004	38.9609	HMGXB3	GSE53625
94983	1.5458	6.41177	15.2018	1.14E-40	1.12E-39	81.374	38.9496	SLCO1A2	GSE53625
94984	1.19966	10.5742	15.1928	1.24E-40	1.22E-39	81.2904	38.9135	RFC3	GSE53625
94985	0.866855	10.3564	15.1927	1.24E-40	1.22E-39	81.2896	38.9134	PXYLP1	GSE53625
94986	1.0935	9.66931	15.1925	1.25E-40	1.22E-39	81.288	38.9129	TMEM38B	GSE53625
94987	-0.542795	13.6759	-15.1913	1.26E-40	1.23E-39	81.2769	38.9083	EXOC1	GSE53625
94988	-0.555289	12.341	-15.1862	1.32E-40	1.29E-39	81.2292	38.8878	JMJD1C	GSE53625
94989	0.569291	9.7235	15.1855	1.33E-40	1.30E-39	81.2231	38.8854	RAD51D	GSE53625
94990	0.735832	12.3884	15.1852	1.33E-40	1.31E-39	81.2201	38.8843	SETD1A	GSE53625
94991	0.816944	10.3794	15.185	1.34E-40	1.31E-39	81.2185	38.8839	CEP290	GSE53625
94992	1.33313	10.1293	15.1818	1.38E-40	1.35E-39	81.1885	38.871	C16orf59	GSE53625
94993	-1.49944	7.03747	-15.1762	1.45E-40	1.42E-39	81.1365	38.8486	CDH17	GSE53625
94994	-1.55423	8.37225	-15.1672	1.58E-40	1.54E-39	81.053	38.8125	SERPINB2	GSE53625
94995	-1.09546	13.2819	-15.1642	1.62E-40	1.58E-39	81.0254	38.8007	TCEA3	GSE53625
94996	2.39736	7.37943	15.1629	1.64E-40	1.60E-39	81.0139	38.7959	LAMA1	GSE53625
94997	-1.22083	12.3019	-15.1617	1.66E-40	1.62E-39	81.0022	38.7911	TJP2	GSE53625
94998	-3.59595	9.88978	-15.1547	1.77E-40	1.73E-39	80.9372	38.763	TCN1	GSE53625
94999	1.09743	10.6993	15.1435	1.97E-40	1.91E-39	80.8341	38.7183	NLN	GSE53625
95000	-1.11506	7.33874	-15.1389	2.05E-40	2.00E-39	80.7913	38.6999	TRBV5-4	GSE53625
95001	1.61945	9.54019	15.1386	2.06E-40	2.00E-39	80.7881	38.6988	PGF	GSE53625
95002	0.756327	9.8807	15.1384	2.06E-40	2.00E-39	80.7865	38.6983	ORC3	GSE53625
95003	-0.721242	13.5781	-15.1373	2.08E-40	2.02E-39	80.7767	38.6943	FLII	GSE53625
95004	1.42937	10.4857	15.133	2.17E-40	2.10E-39	80.7367	38.6771	CPXM1	GSE53625
95005	0.849583	11.0869	15.1317	2.19E-40	2.13E-39	80.7243	38.6719	RRP7A	GSE53625
95006	-0.780938	10.8526	-15.1272	2.29E-40	2.22E-39	80.6831	38.6542	INADL	GSE53625
95008	0.655882	9.97415	15.1266	2.30E-40	2.23E-39	80.6769	38.652	FLCN	GSE53625
95009	0.75021	12.9949	15.1257	2.32E-40	2.24E-39	80.669	38.6488	YIF1A	GSE53625
95010	0.868232	11.7	15.1056	2.80E-40	2.70E-39	80.4831	38.568	CCDC88A	GSE53625
95011	-3.16238	7.57723	-15.1052	2.81E-40	2.71E-39	80.4793	38.5666	CHST9	GSE53625
95012	-1.77694	12.1053	-15.1048	2.82E-40	2.72E-39	80.476	38.5654	CDKN2B	GSE53625
95013	0.75184	13.2983	15.1038	2.84E-40	2.75E-39	80.4661	38.5614	IFNGR1	GSE53625
95014	0.779185	12.2008	15.1024	2.88E-40	2.78E-39	80.4537	38.5562	SLC25A32	GSE53625
95015	-1.25456	8.03989	-15.0991	2.97E-40	2.86E-39	80.4226	38.5429	RYR3	GSE53625
95016	-0.901773	13.4757	-15.0987	2.98E-40	2.87E-39	80.4194	38.5417	CXXC5	GSE53625
95017	-1.13486	12.6398	-15.0976	3.01E-40	2.90E-39	80.4093	38.5376	PPP1R3B	GSE53625
95018	0.719504	12.5286	15.0936	3.13E-40	3.01E-39	80.3717	38.5215	FAM49B	GSE53625
95019	0.801107	11.598	15.0932	3.14E-40	3.02E-39	80.3683	38.5202	METTL1	GSE53625
95020	1.0109	12.9343	15.0915	3.19E-40	3.07E-39	80.3521	38.5134	PRKDC	GSE53625
95021	0.840681	13.1017	15.091	3.20E-40	3.08E-39	80.3477	38.5117	GTF2IRD2	GSE53625
95022	0.919846	8.70412	15.0867	3.33E-40	3.20E-39	80.3077	38.4945	ADGRB2	GSE53625
95023	1.20057	10.7553	15.0838	3.42E-40	3.29E-39	80.2809	38.4831	SPRY4	GSE53625
95024	-0.887077	11.1105	-15.0828	3.45E-40	3.32E-39	80.2719	38.4794	ZBTB5	GSE53625
95025	0.959839	10.8421	15.0824	3.47E-40	3.33E-39	80.2678	38.4778	MORC2	GSE53625
95026	-0.676281	9.18526	-15.0765	3.66E-40	3.51E-39	80.2134	38.4544	CAPN7	GSE53625
95028	-0.736553	11.6054	-15.0551	4.47E-40	4.28E-39	80.0158	38.3688	CRY2	GSE53625
95029	1.04613	8.89602	15.055	4.47E-40	4.28E-39	80.0151	38.3687	BICD1	GSE53625
95030	1.65203	8.66059	15.0536	4.53E-40	4.33E-39	80.0017	38.3631	ERCC6L	GSE53625
95031	0.753904	10.895	15.0521	4.59E-40	4.39E-39	79.9877	38.3573	TATDN1	GSE53625
95032	2.10511	6.33039	15.0469	4.82E-40	4.61E-39	79.9396	38.3365	CCL7	GSE53625
95033	-0.691919	13.9303	-15.04	5.14E-40	4.91E-39	79.8761	38.3091	ZFAND5	GSE53625
95034	-0.675044	9.96975	-15.0372	5.28E-40	5.04E-39	79.8497	38.2978	MBP	GSE53625
95035	1.4541	8.85867	15.0354	5.37E-40	5.12E-39	79.8331	38.2908	CKAP2L	GSE53625
95036	-2.50779	8.36802	-15.0292	5.68E-40	5.42E-39	79.7765	38.2664	CAPN6	GSE53625
95037	1.5991	10.587	15.0264	5.83E-40	5.55E-39	79.7506	38.2553	TLR2	GSE53625
95038	1.18141	4.68957	15.0259	5.86E-40	5.58E-39	79.7453	38.2533	OR8J3	GSE53625
95040	0.995208	12.1874	15.0247	5.93E-40	5.64E-39	79.7342	38.2489	FAM60A	GSE53625
95041	-0.733181	12.2192	-15.024	5.96E-40	5.67E-39	79.7281	38.2465	UHRF2	GSE53625
95042	0.709616	13.4451	15.0231	6.01E-40	5.71E-39	79.7199	38.2431	SIGMAR1	GSE53625
95043	-0.733009	13.2702	-15.0199	6.19E-40	5.88E-39	79.6906	38.2306	RPS23	GSE53625
95044	-2.63134	9.99548	-15.0198	6.20E-40	5.89E-39	79.689	38.2302	SNX31	GSE53625
95045	0.560308	13.9815	15.015	6.48E-40	6.15E-39	79.6447	38.2111	EML4	GSE53625
95046	-1.07572	13.9522	-15.0143	6.52E-40	6.18E-39	79.6388	38.2088	ALDH2	GSE53625
95047	-1.40059	12.8435	-15.0116	6.69E-40	6.34E-39	79.6138	38.1981	EPHA2	GSE53625
95048	-0.779425	13.7494	-15.0105	6.76E-40	6.40E-39	79.6034	38.1938	EZR	GSE53625
95049	0.789759	10.2547	15.0076	6.94E-40	6.57E-39	79.5763	38.1822	TCOF1	GSE53625
95050	-1.25871	13.1459	-15.005	7.11E-40	6.73E-39	79.5521	38.1719	LRP10	GSE53625
95051	0.574609	11.0226	15.0036	7.21E-40	6.81E-39	79.5393	38.1666	ZBTB2	GSE53625
95052	-0.573074	13.2788	-14.9947	7.83E-40	7.40E-39	79.4569	38.1309	AKR7A2	GSE53625
95053	0.652513	12.124	14.993	7.95E-40	7.51E-39	79.4414	38.1244	PAPD7	GSE53625
95054	1.02085	8.7881	14.9914	8.07E-40	7.61E-39	79.427	38.1184	AZIN2	GSE53625
95055	0.647878	11.7386	14.9887	8.27E-40	7.81E-39	79.4018	38.1076	SMG5	GSE53625
95056	1.34836	11.8682	14.9881	8.32E-40	7.84E-39	79.3966	38.1056	PRRX1	GSE53625
95057	-0.797593	13.9047	-14.9876	8.36E-40	7.88E-39	79.3917	38.1037	RER1	GSE53625
95058	-1.45572	8.02844	-14.9804	8.93E-40	8.41E-39	79.3255	38.0751	ARHGAP20	GSE53625
95059	0.569889	11.8555	14.9796	9.00E-40	8.48E-39	79.3173	38.0717	VKORC1L1	GSE53625
95060	0.682798	9.2186	14.9793	9.02E-40	8.49E-39	79.3152	38.071	ODF2	GSE53625
95061	2.25584	10.8446	14.9787	9.08E-40	8.54E-39	79.3091	38.0686	UCHL1	GSE53625
95062	-0.680946	13.5265	-14.9727	9.60E-40	9.02E-39	79.2536	38.0447	ZFYVE21	GSE53625
95063	-1.12524	13.354	-14.9716	9.70E-40	9.11E-39	79.2434	38.0405	TXNIP	GSE53625
95064	-1.52107	11.0601	-14.9699	9.85E-40	9.25E-39	79.2281	38.0341	AKAP12	GSE53625
95065	1.18043	4.53612	14.9617	1.06E-39	9.97E-39	79.1525	38.0013	SLC6A7	GSE53625
95066	1.02507	11.5562	14.9572	1.11E-39	1.04E-38	79.1111	37.9835	GRAMD1A	GSE53625
95067	-1.14809	12.109	-14.9521	1.16E-39	1.09E-38	79.0636	37.963	GNE	GSE53625
95068	0.690407	10.1656	14.9442	1.25E-39	1.17E-38	78.9906	37.9315	LRFN1	GSE53625
95069	-0.870196	12.1946	-14.9353	1.36E-39	1.27E-38	78.9087	37.896	KIF13B	GSE53625
95070	-1.73859	9.69368	-14.9305	1.42E-39	1.33E-38	78.8639	37.8767	CD1A	GSE53625
95071	-1.19319	11.2694	-14.9291	1.44E-39	1.34E-38	78.8517	37.8717	MTURN	GSE53625
95072	1.78875	8.72163	14.9178	1.60E-39	1.49E-38	78.7468	37.8262	SYNDIG1	GSE53625
95073	0.886476	11.6648	14.9143	1.65E-39	1.54E-38	78.7147	37.8124	FANCG	GSE53625
95074	-1.03168	8.93375	-14.9046	1.80E-39	1.68E-38	78.6253	37.7737	CNTN4	GSE53625
95075	-0.716444	11.4745	-14.9036	1.82E-39	1.70E-38	78.6164	37.77	PQLC1	GSE53625
95076	-1.58613	11.8235	-14.9017	1.85E-39	1.73E-38	78.5985	37.7625	TTC22	GSE53625
95077	-1.73883	10.1668	-14.897	1.94E-39	1.80E-38	78.5548	37.7437	TGM5	GSE53625
95078	1.91857	6.1661	14.8965	1.94E-39	1.81E-38	78.5501	37.7418	XKR9	GSE53625
95079	-1.41194	13.2964	-14.8962	1.95E-39	1.81E-38	78.5481	37.7412	ANXA3	GSE53625
95080	0.932973	12.4528	14.8941	1.99E-39	1.85E-38	78.5283	37.7328	B3GALT6	GSE53625
95081	-1.04208	13.9762	-14.8933	2.00E-39	1.86E-38	78.5212	37.7299	SQRDL	GSE53625
95082	-1.04994	13.1147	-14.8924	2.02E-39	1.88E-38	78.5124	37.7264	SPINT1	GSE53625
95083	0.79527	13.5246	14.8861	2.14E-39	1.99E-38	78.4544	37.7013	CLSTN1	GSE53625
95084	1.79036	9.30847	14.8827	2.21E-39	2.05E-38	78.4234	37.6881	PYCR1	GSE53625
95085	-1.05918	10.9075	-14.8825	2.21E-39	2.05E-38	78.4215	37.6874	ACOT11	GSE53625
95086	-2.15238	13.6892	-14.8797	2.27E-39	2.11E-38	78.3954	37.6765	ANKRD24	GSE53625
95087	-1.73741	7.66976	-14.8797	2.27E-39	2.11E-38	78.3954	37.6765	ATP1B2	GSE53625
95088	-0.907524	13.7197	-14.8759	2.35E-39	2.18E-38	78.3599	37.6613	PLIN3	GSE53625
95089	1.46315	10.8	14.8725	2.43E-39	2.25E-38	78.3287	37.6479	MFHAS1	GSE53625
95090	-0.67639	10.7476	-14.8707	2.47E-39	2.29E-38	78.312	37.6409	TRMT10B	GSE53625
95091	-1.51207	6.06656	-14.8704	2.48E-39	2.29E-38	78.3095	37.6401	TSLP	GSE53625
95092	-0.979153	12.2468	-14.8703	2.48E-39	2.29E-38	78.3092	37.6401	ACAT1	GSE53625
95093	0.931579	12.9826	14.8674	2.54E-39	2.35E-38	78.282	37.6285	SLC39A4	GSE53625
95094	1.82645	11.1879	14.8629	2.65E-39	2.45E-38	78.2408	37.6108	MKI67	GSE53625
95095	0.755145	12.6458	14.8611	2.70E-39	2.49E-38	78.224	37.6037	H1FX	GSE53625
95096	-1.03699	7.25573	-14.8547	2.86E-39	2.64E-38	78.165	37.5782	TSGA10	GSE53625
95097	1.08091	8.26049	14.8536	2.89E-39	2.67E-38	78.1543	37.5738	CCDC150	GSE53625
95098	-1.97234	11.1723	-14.8503	2.98E-39	2.75E-38	78.1248	37.5611	LRRC26	GSE53625
95099	-1.1942	6.67457	-14.8493	3.01E-39	2.77E-38	78.1149	37.5571	ZCWPW2	GSE53625
95100	0.812224	12.3494	14.8426	3.20E-39	2.95E-38	78.0533	37.5304	NUP37	GSE53625
95101	-0.664838	12.4521	-14.841	3.25E-39	2.99E-38	78.0385	37.5243	CTDSPL	GSE53625
95102	-1.33283	5.61667	-14.8349	3.44E-39	3.16E-38	77.9826	37.5001	APOB	GSE53625
95103	1.8238	9.85135	14.8346	3.45E-39	3.17E-38	77.9791	37.4988	MME	GSE53625
95104	1.03346	11.337	14.8283	3.65E-39	3.36E-38	77.9218	37.4741	MYH10	GSE53625
95105	1.02729	10.3656	14.8259	3.73E-39	3.43E-38	77.8998	37.4647	XRCC3	GSE53625
95106	1.22268	9.43365	14.8239	3.80E-39	3.49E-38	77.8811	37.4568	UAP1L1	GSE53625
95107	1.50347	8.31711	14.8233	3.83E-39	3.51E-38	77.8756	37.4546	RNFT2	GSE53625
95108	-1.01883	11.4435	-14.8208	3.92E-39	3.59E-38	77.8522	37.4447	GOLGA8N	GSE53625
95109	-1.17762	11.6021	-14.8204	3.93E-39	3.60E-38	77.849	37.4435	ITPR1	GSE53625
95110	-0.723339	11.7718	-14.8197	3.95E-39	3.62E-38	77.8425	37.4409	PCM1	GSE53625
95111	-1.88125	11.465	-14.8181	4.02E-39	3.68E-38	77.8273	37.4345	SLC16A9	GSE53625
95112	-0.874986	14.213	-14.8109	4.29E-39	3.93E-38	77.7614	37.406	TSPO	GSE53625
95113	0.631248	13.8593	14.806	4.49E-39	4.11E-38	77.7157	37.3863	HDGF	GSE53625
95114	-0.580341	11.4734	-14.8059	4.49E-39	4.11E-38	77.715	37.3863	ZNF561	GSE53625
95115	0.920362	11.08	14.8051	4.53E-39	4.14E-38	77.7075	37.3832	CCDC14	GSE53625
95116	1.86653	7.29052	14.7996	4.76E-39	4.35E-38	77.657	37.3614	CNIH3	GSE53625
95117	0.727062	12.7875	14.799	4.79E-39	4.37E-38	77.6519	37.3594	NSL1	GSE53625
95118	-0.824444	11.9951	-14.7989	4.79E-39	4.37E-38	77.651	37.3593	MAP3K1	GSE53625
95119	0.996097	11.9326	14.7926	5.08E-39	4.63E-38	77.5929	37.3342	TMEM263	GSE53625
95120	0.864917	12.1008	14.7889	5.26E-39	4.79E-38	77.5588	37.3196	PUS7	GSE53625
95121	1.52257	6.59225	14.7886	5.27E-39	4.80E-38	77.556	37.3185	IL31RA	GSE53625
95122	-1.08485	7.42012	-14.7837	5.52E-39	5.02E-38	77.5106	37.299	PARK2	GSE53625
95123	1.47645	8.70615	14.7801	5.70E-39	5.19E-38	77.4777	37.2849	KHDC1	GSE53625
95124	-1.33025	9.4925	-14.768	6.38E-39	5.80E-38	77.3661	37.2365	ZMAT1	GSE53625
95125	-1.3922	9.35305	-14.7665	6.47E-39	5.88E-38	77.3519	37.2305	ADCY5	GSE53625
95126	-2.15023	7.93585	-14.7653	6.54E-39	5.94E-38	77.3412	37.2261	XK	GSE53625
95127	0.933072	10.8295	14.7641	6.61E-39	6.00E-38	77.3304	37.2216	E2F1	GSE53625
95128	0.78107	10.4061	14.758	6.99E-39	6.35E-38	77.2743	37.1974	URB2	GSE53625
95129	-0.933159	12.3474	-14.7568	7.08E-39	6.42E-38	77.2626	37.1925	ATP8B1	GSE53625
95130	-1.31541	10.4267	-14.7558	7.14E-39	6.48E-38	77.2533	37.1887	TTC39A	GSE53625
95131	0.878303	10.1356	14.7534	7.30E-39	6.61E-38	77.2317	37.1795	SLC5A6	GSE53625
95132	0.517963	13.6584	14.748	7.67E-39	6.95E-38	77.1821	37.1581	PPM1G	GSE53625
95133	-1.08578	12.1726	-14.746	7.82E-39	7.08E-38	77.1631	37.1501	PHLDA1	GSE53625
95134	-1.0824	10.3904	-14.7455	7.85E-39	7.10E-38	77.1591	37.1485	GPRASP1	GSE53625
95135	-1.0852	13.4768	-14.7442	7.95E-39	7.19E-38	77.1468	37.1434	DHRS3	GSE53625
95136	-1.07453	12.7301	-14.7429	8.04E-39	7.27E-38	77.1348	37.1384	LLGL2	GSE53625
95137	-1.33909	10.3727	-14.7404	8.23E-39	7.43E-38	77.1122	37.1288	CPEB2	GSE53625
95138	0.989504	14.7045	14.7296	9.09E-39	8.21E-38	77.0127	37.0856	HIST1H2BC	GSE53625
95139	-0.710236	10.0408	-14.7286	9.18E-39	8.28E-38	77.0038	37.082	KLF6	GSE53625
95140	1.84946	6.22572	14.7278	9.24E-39	8.34E-38	76.9964	37.079	GABRR1	GSE53625
95141	-1.94119	7.10832	-14.7258	9.42E-39	8.49E-38	76.9775	37.071	PDE6A	GSE53625
95142	0.73093	12.3872	14.721	9.85E-39	8.87E-38	76.9335	37.052	NXT1	GSE53625
95143	-1.10915	12.0407	-14.7114	1.08E-38	9.69E-38	76.8452	37.0137	DENND2D	GSE53625
95144	1.08625	7.55407	14.7089	1.10E-38	9.91E-38	76.8217	37.0038	ADAMTS6	GSE53625
95145	-0.930511	12.0748	-14.7067	1.12E-38	1.01E-37	76.8017	36.9952	TMEM120A	GSE53625
95146	-1.35302	12.001	-14.704	1.15E-38	1.04E-37	76.7774	36.9849	CTSG	GSE53625
95147	1.97968	10.1845	14.7004	1.19E-38	1.07E-37	76.7438	36.9705	SPOCK1	GSE53625
95148	0.629223	12.7356	14.6984	1.21E-38	1.09E-37	76.7256	36.9627	SNRPA1	GSE53625
95149	-1.14273	13.1365	-14.6943	1.26E-38	1.13E-37	76.6882	36.9467	TOM1	GSE53625
95150	0.945115	13.0622	14.6935	1.27E-38	1.14E-37	76.6808	36.9437	ACYP1	GSE53625
95151	0.798815	13.6191	14.6928	1.28E-38	1.15E-37	76.6737	36.9408	PSMB4	GSE53625
95152	-1.69917	12.8012	-14.6887	1.33E-38	1.19E-37	76.6365	36.9248	TMEM79	GSE53625
95153	1.18836	9.57997	14.6803	1.43E-38	1.28E-37	76.5594	36.8915	RAD54B	GSE53625
95154	0.749511	12.039	14.6758	1.49E-38	1.34E-37	76.5178	36.8735	MDK	GSE53625
95155	-1.47648	13.4095	-14.6604	1.72E-38	1.54E-37	76.3764	36.8121	ERO1A	GSE53625
95156	1.0787	10.3167	14.6601	1.73E-38	1.55E-37	76.3734	36.811	GLS	GSE53625
95157	0.769513	10.6861	14.6584	1.75E-38	1.57E-37	76.3577	36.8044	TMEM104	GSE53625
95158	1.4201	9.58659	14.6529	1.85E-38	1.65E-37	76.3074	36.7827	PLAG1	GSE53625
95159	0.647397	12.4785	14.6478	1.93E-38	1.73E-37	76.2608	36.7626	SCARB1	GSE53625
95160	0.923473	13.0196	14.6445	2.00E-38	1.78E-37	76.2297	36.7493	ADAR	GSE53625
95161	-1.07623	11.9095	-14.6375	2.13E-38	1.90E-37	76.1654	36.7215	RARG	GSE53625
95162	-0.947477	13.3774	-14.6357	2.16E-38	1.93E-37	76.1494	36.7147	CCDC12	GSE53625
95163	1.80412	4.94184	14.6346	2.18E-38	1.95E-37	76.1392	36.7105	PPEF1	GSE53625
95164	1.27338	11.2421	14.6331	2.22E-38	1.97E-37	76.1249	36.7045	RGS16	GSE53625
95165	1.11755	10.0933	14.6327	2.22E-38	1.98E-37	76.1217	36.7034	HAUS8	GSE53625
95166	1.03425	11.1905	14.6288	2.30E-38	2.05E-37	76.0863	36.6881	HIST2H2AA4	GSE53625
95167	-1.13012	7.32725	-14.626	2.36E-38	2.10E-37	76.0603	36.677	CNR1	GSE53625
95168	0.549359	13.3026	14.6256	2.38E-38	2.11E-37	76.056	36.6754	SPG21	GSE53625
95169	1.49231	10.6806	14.6241	2.41E-38	2.14E-37	76.0428	36.6698	CHST11	GSE53625
95170	0.506961	15.5057	14.622	2.45E-38	2.18E-37	76.0231	36.6615	RPL38	GSE53625
95171	0.525702	16.096	14.6212	2.47E-38	2.19E-37	76.0163	36.6589	RPL8	GSE53625
95172	0.924764	13.1319	14.6212	2.47E-38	2.19E-37	76.016	36.6589	GSTO1	GSE53625
95173	1.52572	11.2992	14.6164	2.58E-38	2.29E-37	75.9723	36.64	NMB	GSE53625
95174	-0.804493	12.0684	-14.6157	2.60E-38	2.31E-37	75.9652	36.6372	ANKRD13A	GSE53625
95175	-0.619491	13.3957	-14.6128	2.67E-38	2.37E-37	75.9392	36.626	PHKB	GSE53625
95176	1.53828	6.04762	14.6114	2.71E-38	2.40E-37	75.9262	36.6206	SCN10A	GSE53625
95177	0.820129	13.772	14.6109	2.72E-38	2.41E-37	75.9217	36.6188	DNAJA1	GSE53625
95178	-0.963085	13.7382	-14.6085	2.78E-38	2.46E-37	75.8997	36.6095	BHLHE40	GSE53625
95179	-1.5906	10.2528	-14.6076	2.80E-38	2.48E-37	75.8907	36.6059	VSIG10	GSE53625
95180	0.920445	11.4317	14.6075	2.80E-38	2.48E-37	75.8904	36.6059	CTPS1	GSE53625
95181	-1.23063	13.2274	-14.6029	2.93E-38	2.58E-37	75.8483	36.5877	RABGGTA	GSE53625
95182	0.746273	12.9333	14.5995	3.02E-38	2.67E-37	75.8166	36.5741	ARL6IP1	GSE53625
95183	-0.664926	14.5249	-14.589	3.33E-38	2.93E-37	75.7205	36.5325	GLTSCR2	GSE53625
95184	0.712959	13.0868	14.5869	3.39E-38	2.99E-37	75.7012	36.5243	WDR75	GSE53625
95185	-1.53541	5.70091	-14.5823	3.54E-38	3.12E-37	75.6589	36.5061	FABP12	GSE53625
95186	-2.03629	14.8839	-14.5804	3.60E-38	3.17E-37	75.6414	36.4986	SPRR2D	GSE53625
95187	0.861884	10.3164	14.5758	3.76E-38	3.31E-37	75.5993	36.4805	ZFP41	GSE53625
95188	2.36659	7.27173	14.5728	3.86E-38	3.40E-37	75.5717	36.4687	MAGEA11	GSE53625
95189	1.4541	13.1839	14.5718	3.90E-38	3.43E-37	75.5624	36.4649	PCOLCE	GSE53625
95190	-0.581362	10.3513	-14.5694	3.98E-38	3.50E-37	75.5408	36.4557	ASB8	GSE53625
95191	2.42991	14.2883	14.5641	4.18E-38	3.68E-37	75.4919	36.4346	IGHG3	GSE53625
95192	0.692788	11.0684	14.5581	4.42E-38	3.88E-37	75.4368	36.4108	RAD1	GSE53625
95193	-1.65972	11.1066	-14.553	4.63E-38	4.07E-37	75.3902	36.3907	PTGS1	GSE53625
95194	2.11991	11.9648	14.5511	4.71E-38	4.14E-37	75.3729	36.3834	CXCL1	GSE53625
95195	1.2192	9.07433	14.5479	4.86E-38	4.26E-37	75.3432	36.3707	SLC22A4	GSE53625
95196	-1.70594	11.1756	-14.5463	4.93E-38	4.32E-37	75.3281	36.3644	DENND2C	GSE53625
95197	0.828004	9.48066	14.5462	4.93E-38	4.32E-37	75.3276	36.3644	C2orf44	GSE53625
95198	1.2168	11.6057	14.5462	4.94E-38	4.32E-37	75.3272	36.3644	NFE2L3	GSE53625
95199	0.796952	11.0262	14.5441	5.03E-38	4.40E-37	75.3086	36.3565	P2RX4	GSE53625
95200	0.64781	12.902	14.544	5.04E-38	4.40E-37	75.3072	36.3561	NFE2L1	GSE53625
95201	-1.04983	11.3987	-14.5427	5.10E-38	4.46E-37	75.2952	36.3511	P2RX1	GSE53625
95202	0.637926	11.5274	14.5415	5.15E-38	4.50E-37	75.2846	36.3466	ICE1	GSE53625
95203	1.10221	12.3669	14.5351	5.46E-38	4.77E-37	75.2258	36.3212	CDK4	GSE53625
95204	1.33846	8.72957	14.5326	5.59E-38	4.88E-37	75.2032	36.3116	PROC	GSE53625
95205	-1.53957	9.89863	-14.5319	5.63E-38	4.91E-37	75.1968	36.309	ABLIM2	GSE53625
95206	-1.08071	8.22236	-14.5316	5.64E-38	4.92E-37	75.1936	36.3079	GNAO1	GSE53625
95207	-0.836298	8.70441	-14.5296	5.75E-38	5.01E-37	75.1757	36.3003	SPAG16	GSE53625
95208	-1.28106	10.815	-14.5278	5.85E-38	5.09E-37	75.1584	36.293	FAM174B	GSE53625
95209	1.23767	8.52388	14.5247	6.01E-38	5.23E-37	75.1307	36.2811	ORC1	GSE53625
95210	2.36104	6.58558	14.5213	6.20E-38	5.40E-37	75.0996	36.2677	PPP4R4	GSE53625
95211	-1.17618	9.94645	-14.5211	6.21E-38	5.41E-37	75.0976	36.2671	TACR2	GSE53625
95212	0.764238	11.5067	14.5206	6.24E-38	5.43E-37	75.0932	36.2654	FOXN2	GSE53625
95213	1.66841	7.68361	14.5205	6.25E-38	5.43E-37	75.0923	36.2652	MEX3B	GSE53625
[truncated: 4,031 more rows]
